# Supplementary material for: Genomic Epidemiology and Evolution of Escherichia coli in Wild Animals in Mexico
Source: mSphere. 2021 Jan 6;6(1):e00738-20. doi: 10.1128/mSphere.00738-20 (PMC7845601; doi:10.1128/mSphere.00738-20)
Supplement: TABLE S1 [file mSphere.00738-20-st001.csv]

Bisample	SNP cluster	Study Status	Species	Kingdom	Phylum	Class	Order	Family	Genus	Study number	Continet	Country_1	Lane	Accession	Contig Accession number	LEE	LEE_Type	DataBase	OAnt	Linked.Serotype	Reference.For.Linked.Serotype	Pathovar	Wild.Hosts	Phylogroup_N	ST	Number.of.contigs	N50.value	Number of total reads	X%of Reads Unclassified	X%of Reads Escherichia coli	Ampicillin	Cefotaxime	Ceftazidime	Cefuroxime	Cephalothin	Ciprofloxacin	Gentamycin	Tobramycin	Trimethoprim	acrF	blaEC	blaTEM.1	emrD	mdtM	cyaA_S352T	aph.3....Ib	aph.3...Ia	aph.6..Id	sul2
SAMEA104369990		Studied Here	Tapirus bairdii	Animalia	Chordata	Mammalia	Perissodactyla	Tapiridae	Tapirus	PRJEB23294	North America	Mexico	24742_1#23	ERS1994968	CAJGVV010000001-CAJGVV010000041	NF	NF	Souza	Onovel5	Onovel5:H7	No report	NF	Wild	B2	4291	41	6	870195	1.38	87.76	R	S	S	S	S	S	S	S	S	1	1	0	1	0	0	0	0	0	0
SAMEA104370111	PDS000073774.1	Studied Here	Trichechus manatus	Animalia	Chordata	Mammalia	Sirenia	Trichechidae	Trichechus	PRJEB23294	North America	Mexico	24742_1#119	ERS1995089	CAJGWC010000001-CAJGWC010000060	NF	NF	Souza	Onovel5	Onovel5:H21	https://journals.sagepub.com/doi/pdf/10.1177/104063871002200234	STEC	Wild	B1	1248	61	9	924284	2.12	48.6	S	S	S	S	S	S	S	S	S	1	1	0	0	1	0	0	0	0	0
SAMEA104370106	PDS000073774.1	Studied Here	Trichechus manatus	Animalia	Chordata	Mammalia	Sirenia	Trichechidae	Trichechus	PRJEB23294	North America	Mexico	24742_1#114	ERS1995084	CAJGVY010000001-CAJGVY010000056	NF	NF	Souza	Onovel5	Onovel5:H21	https://journals.sagepub.com/doi/pdf/10.1177/104063871002200234	STEC	Wild	B1	1248	61	9	826941	2.1	48.67	S	S	S	S	S	S	S	S	S	1	1	0	0	1	0	0	0	0	0
SAMEA4607553		Studied Here	Hydrochaeris hydrochaeris	Animalia	Chordata	Mammalia	Rodentia	Caviidae	Hydrochoerus	PRJEB23294	South America	Venezuela	25964_1#127	ERS2428250	CAJGVU010000001-CAJGVU010000041	NF	NF	Souza	Onovel30	Onovel30:H12	https://aem.asm.org/content/aem/63/6/2175.full.pdf	STEC	Zoo	A	1972	45	6	1192893	1.08	51.33	S	S	S	S	S	S	S	S	S	0	0	0	0	0	0	0	0	0	0
SAMEA4607534		Studied Here	Desmodus rotundus	Animalia	Chordata	Mammalia	Chiroptera	Phyllostomidae	Desmodus	PRJEB23294	North America	Mexico	25964_1#108	ERS2428231	CAJGVH010000001-CAJGVH010000072	NF	NF	Souza	Onovel30	Onovel30:H7	No report	NF	Close to City	B1	278	76	9	1166153	3.69	48.87	S	S	S	S	S	S	S	S	S	1	1	0	0	1	0	0	0	0	0
SAMEA104370014		Studied Here	Tapirus terrestris	Animalia	Chordata	Mammalia	Perissodactyla	Tapiridae	Tapirus	PRJEB23294	South America	Venezuela	24742_1#43	ERS1994992	CAJGWL010000001-CAJGWL010000096	NF	NF	Souza	Onovel21	Onovel21:H32	https://www.ncbi.nlm.nih.gov/pmc/articles/PMC1287655/	ETEC	Wild	A	1721	111	9	748454	1.72	51.46	R	S	S	S	S	S	S	S	S	0	0	0	0	0	0	0	0	0	0
SAMEA104370103		Studied Here	Tapirus terrestris	Animalia	Chordata	Mammalia	Perissodactyla	Tapiridae	Tapirus	PRJEB23294	South America	Venezuela	24742_1#111	ERS1995081	CAJGWB010000001-CAJGWB010000089	NF	NF	Souza	Onovel21	Onovel21:H32	https://www.ncbi.nlm.nih.gov/pmc/articles/PMC1287655/	ETEC	Wild	A	1721	106	8	790477	1.29	52.17	R	S	S	S	S	S	S	S	S	0	0	0	0	0	0	0	0	0	0
SAMEA4607657	PDS000073747.1	Studied Here	Perognathus penicillatus	Animalia	Chordata	Mammalia	Rodentia	Heteromyidae	Perognathus	PRJEB23294	North America	Mexico	25964_1#231	ERS2428354	CAJGWJ010000001-CAJGWJ010000054	NF	NF	Souza	O88	O88:H9	No report	NF	Wild	B1	423	58	8	1283853	3.82	49.91	S	S	S	S	S	S	S	S	S	1	1	0	0	1	0	0	0	0	0
SAMEA4607546		Studied Here	Alouatta palliata	Animalia	Chordata	Mammalia	Primates	Atelidae	Alouatta	PRJEB23294	North America	Costa Rica	25964_1#120	ERS2428243	CAJGWE010000001-CAJGWE010000080	LEE	LEENF	Souza	O88	O88:H18	No report	NF	City	NF	4280	83	6	1059630	7.53	83.05	S	S	S	S	S	S	S	S	S	0	0	0	0	0	0	0	0	0	0
SAMEA104369988	PDS000073747.1	Studied Here	Perognathus penicillatus	Animalia	Chordata	Mammalia	Rodentia	Heteromyidae	Perognathus	PRJEB23294	North America	Mexico	24742_1#22	ERS1994966	CAJGVZ010000001-CAJGVZ010000061	NF	NF	Souza	O88	O88:H9	No report	NF	Wild	B1	423	63	8	877591	3.95	49.05	S	S	S	S	S	S	S	S	S	1	1	0	0	1	0	0	0	0	0
SAMEA104370096	PDS000073747.1	Studied Here	Perognathus penicillatus	Animalia	Chordata	Mammalia	Rodentia	Heteromyidae	Perognathus	PRJEB23294	North America	Mexico	24742_1#104	ERS1995074	CAJGWA010000001-CAJGWA010000062	NF	NF	Souza	O88	O88:H9	No report	NF	Wild	B1	423	63	8	725124	3.61	49.18	S	S	S	S	S	S	S	S	S	1	1	0	0	1	0	0	0	0	0
SAMEA4607609	PDS000073739.1	Studied Here	Nyctomys sp.	Animalia	Chordata	Mammalia	Rodentia	Cricetidae	Nyctomys	PRJEB23294	North America	Mexico	25964_1#183	ERS2428306	CAJGVP010000001-CAJGVP010000043	NF	NF	Souza	O81	O81:H22	http://europepmc.org/articles/pmc156493	STEC	Wild	B1	737	47	7	1036544	2.53	50.44	R	S	S	S	S	S	S	S	S	1	1	0	0	1	0	0	0	0	0
SAMEA104370007		Studied Here	Urocyon cinereoargenteus	Animalia	Chordata	Mammalia	Carnivora	Canidae	Urocyon	PRJEB23294	North America	Mexico	24742_1#37	ERS1994985	CAJGVK010000001-CAJGVK010000040	NF	NF	Souza	O81	O81:H21	Goats	NF	Wild	B1	737	42	6	830760	1.31	49.75	R	S	S	S	S	S	S	S	S	1	1	0	0	1	0	0	0	0	0
SAMEA104370005	PDS000073739.1	Studied Here	Sigmodon mascotensis	Animalia	Chordata	Mammalia	Rodentia	Cricetidae	Sigmodon	PRJEB23294	North America	Mexico	24742_1#35	ERS1994983	CAJGWD010000001-CAJGWD010000056	NF	NF	Souza	O81	O81:H21	http://europepmc.org/articles/pmc156492	STEC	Wild	B1	737	60	8	797221	2.51	49.75	R	S	S	S	S	S	S	S	S	1	1	0	0	1	0	0	0	0	0
SAMEA4607523		Studied Here	Bassariscus astutus	Animalia	Chordata	Mammalia	Carnivora	Procyonidae	Bassariscus	PRJEB23294	North America	Mexico	25964_1#97	ERS2428220	CAJGWK010000001-CAJGWK010000039	NF	NF	Souza	O8	O8:H4	https://www.ncbi.nlm.nih.gov/pubmed/18515483	STEC	Wild	B1	1727	40	3	1064787	0.44	49.1	R	S	S	S	S	S	S	S	S	1	1	0	0	1	0	0	0	0	0
SAMEA4607756	PDS000073762.2	Studied Here	Canis familiaris	Animalia	Chordata	Mammalia	Carnivora	Canidae	Canis	PRJEB23294	North America	Mexico	25964_1#329	ERS2428452	CAJGVN010000001-CAJGVN010000035	NF	NF	Souza	O8	O8:H49	https://jcm.asm.org/content/jcm/39/5/2017.full.pdf	STEC	Domestic	B1	2350	41	7	987711	0.78	50.07	R	S	S	S	S	S	S	S	S	1	1	0	0	1	0	0	0	0	0
SAMEA4607691		Studied Here	Procyon lotor	Animalia	Chordata	Mammalia	Carnivora	Procyonidae	Procyon	PRJEB23294	North America	Mexico	25964_1#263	ERS2428387	CAJGVM010000001-CAJGVM010000045	NF	NF	Souza	O8	O8:H9	https://oup.silverchair-cdn.com/oup/backfile/Content_public/Journal/jac/69/11/10.1093_jac_dku270/1/dku270.pdf?Expires=2147483647&Signature=JPmB0hllt27J6gEL068DEvqTbeLzBfPYNrRFQ4A0~y4LnwcyJ~b4nYDkUCjO~bcsRBolbTTsf9j-4sjW3eVtVO9lgskq-PYw-Sjf7CiBOTkQCYoXX-PImfN5m3xbdFq7iEn-w3Ukmp5zYUmeicLx8psudrDGnqAdawY0oCdtO2zDolOXOJcSPWlCCEpwRei9RfOxVVWrwxy6tbB9Le8APZP4vp6OQgQScFV88LecYsufJUskxOYuII49OXci4RGYYX7J…	ETEC	Wild	B1	423	48	8	1182586	2.62	49.63	R	S	S	S	S	S	S	S	S	1	1	0	0	1	0	0	0	0	0
SAMEA4607665	PDS000073783.1	Studied Here	Peromyscus sp.	Animalia	Chordata	Mammalia	Rodentia	Cricetidae	Peromyscus	PRJEB23294	North America	Mexico	25964_1#239	ERS2428362	CAJGWH010000001-CAJGWH010000037	NF	NF	Souza	O8	O8:H16	https://books.google.co.uk/books?id=651HFhtY748C&pg=PA225&lpg=PA225&dq=%22O8:H16%22+livestock&source=bl&ots=ljrGjinmA3&sig=ACfU3U3g5QR14Nr91Bo_IjMAjyyRYMMadg&hl=en&sa=X&ved=2ahUKEwjL4Zea04XkAhVESRUIHfNzD3QQ6AEwAHoECAgQAQ#v=onepage&q=%22O8%3AH16%22%20livestock&f=false	STEC	Wild	NF	1172	38	5	1195628	3.57	47.37	R	S	S	S	S	S	S	S	S	1	1	0	0	1	0	0	0	0	0
SAMEA4607561		Studied Here	Lutra longicaudis	Animalia	Chordata	Mammalia	Carnivora	Mustelidae	Lontra	PRJEB23294	North America	Mexico	25964_1#135	ERS2428258	CAJGHE010000001-CAJGHE010000032	NF	NF	Souza	O8	O8:H8	https://jcm.asm.org/content/45/2/333	STEC	Zoo	B1	4281	32	4	1190296	1.19	48.43	R	S	S	S	S	S	S	S	S	1	1	0	0	1	0	0	0	0	0
SAMEA4607542		Studied Here	Didelphis virginiana	Animalia	Chordata	Mammalia	Didelphimorphia	Didelphidae	Didelphis	PRJEB23294	North America	Mexico	25964_1#116	ERS2428239	CAJGVQ010000001-CAJGVQ010000039	NF	NF	Souza	O8	O8:H40	NF	STEC	Wild	A	4287	40	4	1214339	0.81	60.25	S	S	S	S	S	S	S	S	S	1	1	0	0	1	0	0	0	0	0
SAMEA104370059		Studied Here	Felis concolor	Animalia	Chordata	Mammalia	Carnivora	Felidae	Puma	PRJEB23294	North America	Mexico	24742_1#74	ERS1995037	CAJGHM010000001-CAJGHM010000113	NF	NF	Souza	O8	O8:H10	https://www.ncbi.nlm.nih.gov/pmc/articles/PMC3318799/	STEC	Wild	F	1276	120	8	803136	6.32	79.14	R	S	S	S	S	S	S	S	S	1	1	0	1	1	1	0	0	0	0
SAMEA104370034	PDS000073762.2	Studied Here	Felis catus	Animalia	Chordata	Mammalia	Carnivora	Felidae	Felis	PRJEB23294	North America	Mexico	24742_1#69	ERS1995012	CAJGVS010000001-CAJGVS010000046	NF	NF	Souza	O8	O8:H49	https://www.sciencedirect.com/science/article/pii/S2352771418300648	STEC	Domestic	B1	2350	54	8	858095	0.86	49.02	R	S	S	S	S	S	S	S	S	1	1	0	0	1	0	0	0	0	0
SAMEA104370029	PDS000073762.2	Studied Here	Felis catus	Animalia	Chordata	Mammalia	Carnivora	Felidae	Felis	PRJEB23294	North America	Mexico	24742_1#65	ERS1995007	CAJHCN010000001-CAJHCN010000046	NF	NF	Souza	O8	O8:H49	https://www.sciencedirect.com/science/article/pii/S2352771418300648	STEC	Domestic	B1	2350	46	8	718987	0.85	49.18	R	S	S	S	S	S	S	S	S	1	1	0	0	1	0	0	0	0	0
SAMEA104370022	PDS000073758.1	Studied Here	Tayassu tajacu	Animalia	Chordata	Mammalia	Artiodactyla	Tayassuidae	Pecari	PRJEB23294	North America	Mexico	24742_1#51	ERS1995000	CAJGVT010000001-CAJGVT010000053	NF	NF	Souza	O8	O8:H21	https://jhu.pure.elsevier.com/en/publications/occurrence-of-hybrid-escherichia-coli-strains-carrying-shiga-toxi	ETEC	Wild	B1	1582	53	8	851242	0.84	47.91	R	S	S	S	S	S	S	S	S	1	1	0	0	1	0	1	1	1	1
SAMEA104370012	PDS000073783.1	Studied Here	Peromyscus sp.	Animalia	Chordata	Mammalia	Rodentia	Cricetidae	Peromyscus	PRJEB23294	North America	Mexico	24742_1#41	ERS1994990	CAJGVX010000001-CAJGVX010000042	NF	NF	Souza	O8	O8:H16	https://books.google.co.uk/books?id=651HFhtY748C&pg=PA225&lpg=PA225&dq=%22O8:H16%22+livestock&source=bl&ots=ljrGjinmA3&sig=ACfU3U3g5QR14Nr91Bo_IjMAjyyRYMMadg&hl=en&sa=X&ved=2ahUKEwjL4Zea04XkAhVESRUIHfNzD3QQ6AEwAHoECAgQAQ#v=onepage&q=%22O8%3AH16%22%20livestock&f=false	STEC	Wild	NF	1172	45	7	772595	3	46.28	R	S	S	S	S	S	S	S	S	1	1	0	0	1	0	0	0	0	0
SAMEA104369994	PDS000073762.2	Studied Here	Canis familiaris	Animalia	Chordata	Mammalia	Carnivora	Canidae	Canis	PRJEB23294	North America	Mexico	24742_1#27	ERS1994972	CAJGHL010000001-CAJGHL010000043	NF	NF	Souza	O8	O8:H49	https://jcm.asm.org/content/jcm/39/5/2017.full.pdf	STEC	Domestic	B1	2350	43	8	753267	0.83	49.25	R	S	S	S	S	S	S	S	S	1	1	0	0	1	0	0	0	0	0
SAMEA104370102	PDS000073783.1	Studied Here	Peromyscus sp.	Animalia	Chordata	Mammalia	Rodentia	Cricetidae	Peromyscus	PRJEB23294	North America	Mexico	24742_1#110	ERS1995080	CAJGVW010000001-CAJGVW010000037	NF	NF	Souza	O8	O8:H16	https://books.google.co.uk/books?id=651HFhtY748C&pg=PA225&lpg=PA225&dq=%22O8:H16%22+livestock&source=bl&ots=ljrGjinmA3&sig=ACfU3U3g5QR14Nr91Bo_IjMAjyyRYMMadg&hl=en&sa=X&ved=2ahUKEwjL4Zea04XkAhVESRUIHfNzD3QQ6AEwAHoECAgQAQ#v=onepage&q=%22O8%3AH16%22%20livestock&f=false	STEC	Wild	NF	1172	37	6	979446	2.82	46.26	R	S	S	S	S	S	S	S	S	1	1	0	0	1	0	0	0	0	0
SAMEA104370099		Studied Here	Tapirus bairdii	Animalia	Chordata	Mammalia	Perissodactyla	Tapiridae	Tapirus	PRJEB23294	North America	Mexico	24742_1#107	ERS1995077	CAJGWG010000001-CAJGWG010000065	NF	NF	Souza	O8	O8:H7	https://journals.plos.org/plosone/article?id=10.1371/journal.pone.0183248	STEC	Wild	NF	1308	75	9	715058	2.65	46.65	R	S	S	S	S	S	S	S	S	1	1	0	0	1	0	1	0	1	1
SAMEA104370004		Studied Here	Peromyscus boylii	Animalia	Chordata	Mammalia	Rodentia	Cricetidae	Peromyscus	PRJEB23294	North America	Mexico	24742_1#34	ERS1994982	CAJGEM010000001-CAJGEM010000025	NF	NF	Souza	O79	O79:H1	https://books.google.co.uk/books?id=ZWtZDwAAQBAJ&pg=PA22&lpg=PA22&dq=%22O79:H1%22+livestock&source=bl&ots=Dd3howSP_I&sig=ACfU3U37Q2CAxkdnzZhl7CXcqNFr1mNhRw&hl=en&sa=X&ved=2ahUKEwil3Orn14XkAhUNUBUIHQKkDckQ6AEwAHoECAQQAQ#v=onepage&q=%22O79%3AH1%22%20livestock&f=false	NF	Wild	B2	3290	27	4	830053	1.31	88.7	S	S	S	S	S	S	S	S	S	1	1	0	1	0	0	0	0	0	0
SAMEA4607602		Studied Here	Aratinga ocularis	Animalia	Chordata	Aves	Psittaciformes	Psittacidae	Eupsittula	PRJEB23294	NF	NF	25964_1#176	ERS2428299	CAJGEJ010000001-CAJGEJ010000067	NF	NF	Souza	O78	O78:H34	https://repositorio.unesp.br/bitstream/handle/11449/169342/2-s2.0-85009268762.pdf;jsessionid=91E99841A2C49CDD5116B3C54B7703FB?sequence=1	NF	NF	A	10	70	8	1040535	0.87	60.93	R	S	S	S	S	S	S	S	R	0	0	1	0	0	0	1	1	1	0
SAMEA4607545	PDS000073518.1	Studied Here	Homo sapiens	Animalia	Chordata	Mammalia	Primates	Hominidae	Homo	PRJEB23294	North America	Mexico	25964_1#119	ERS2428242	CAJGEO010000001-CAJGEO010000062	NF	NF	Souza	O78	O78:H2	https://www.ncbi.nlm.nih.gov/pmc/articles/PMC4942469/	EAEC	NF	A	10	64	8	1281220	0.76	60.76	R	S	S	S	S	S	S	S	R	1	1	1	0	1	0	1	1	1	1
SAMEA104370053		Studied Here	Leptonycteris nivalis	Animalia	Chordata	Mammalia	Chiroptera	Phyllostomidae	Leptonycteris	PRJEB23294	North America	Mexico	24742_1#311	ERS1995031	CAJGEK010000001-CAJGEK010000067	NF	NF	Souza	O78	O78:H49	https://academic.oup.com/femsle/article/256/2/251/631776	EAEC	Close to City	B1	2248	80	7	746188	3.61	49.62	R	S	S	S	S	S	S	S	S	1	1	0	0	1	0	0	0	0	0
SAMEA4607617		Studied Here	Odocoeileus virginianus	Animalia	Chordata	Mammalia	Artiodactyla	Cervidae	Odocoileus	PRJEB23294	North America	Mexico	25964_1#191	ERS2428314	CAJGEN010000001-CAJGEN010000033	NF	NF	Souza	O7	O7:H7	https://books.google.co.uk/books?id=651HFhtY748C&pg=PA226&lpg=PA226&dq=%22O7:H7%22+livestock&source=bl&ots=ljrGk9kmr9&sig=ACfU3U0KKDZ6XN5uGE9W2UY_8YqrkqKAlg&hl=en&sa=X&ved=2ahUKEwinzbX87IXkAhVvTxUIHde1D0sQ6AEwFnoECAgQAQ#v=onepage&q=%22O7%3AH7%22%20livestock&f=false	STEC	Wild	B1	4293	35	5	1293915	0.77	48.34	R	S	S	S	S	S	S	S	S	1	1	0	0	1	0	0	0	0	0
SAMEA4607692		Studied Here	Tamandua mexicana	Animalia	Chordata	Mammalia	Pilosa	Myrmecophagidae	Tamandua	PRJEB23294	NF	NF	25964_1#264	ERS2428388	CAJGEP010000001-CAJGEP010000088	NF	NF	Souza	O65	O65:H11	No report	NF	NF	A	48	89	12	1170854	1.96	54.91	S	S	S	S	S	S	S	S	S	0	0	1	0	0	0	1	0	1	0
SAMEA4607529		Studied Here	Homo sapiens	Animalia	Chordata	Mammalia	Primates	Hominidae	Homo	PRJEB23294	North America	Mexico	25964_1#103	ERS2428226	CAJGEL010000001-CAJGEL010000758	NF	NF	Souza	O6	O6:H52	No report	NF	NF	B1	641	814	10	1233584	1.82	57.42	R	S	R	S	S	S	S	S	S	1	1	0	0	1	0	0	0	0	0
SAMEA104370019		Studied Here	Dasypus sp.	Animalia	Chordata	Mammalia	Cingulata	Dasypodidae	Dasypus	PRJEB23294	North America	Mexico	24742_1#48	ERS1994997	CAJGEY010000001-CAJGEY010000044	NF	NF	Souza	O6	O6:H30	https://jfoodprotection.org/doi/pdf/10.4315/0362-028X-70.2.440	STEC	Wild	B2	127	52	5	849550	0.79	89.79	S	S	S	S	S	S	S	S	S	1	1	0	1	0	0	0	0	0	0
SAMEA4607541	PDS000016495.3	Studied Here	Canis latrans	Animalia	Chordata	Mammalia	Carnivora	Canidae	Canis	PRJEB23294	North America	Mexico	25964_1#115	ERS2428238	CAJGEQ010000001-CAJGEQ010000092	LEE	LEE3	Souza	O55	O55:H7	https://assets.publishing.service.gov.uk/government/uploads/system/uploads/attachment_data/file/655588/Escherichia_coli_O55H7_outbreak_in_Dorset.pdf	EPEC	Wild	E	335	98	9	1097741	1.44	69.46	R	S	S	S	S	S	S	S	S	1	1	0	1	1	0	0	0	0	0
SAMEA104370048	PDS000016495.3	Studied Here	Canis latrans	Animalia	Chordata	Mammalia	Carnivora	Canidae	Canis	PRJEB23294	North America	Mexico	24742_1#60	ERS1995026	CAJGHG010000001-CAJGHG010000112	LEE	LEE3	Souza	O55	O55:H7	https://assets.publishing.service.gov.uk/government/uploads/system/uploads/attachment_data/file/655588/Escherichia_coli_O55H7_outbreak_in_Dorset.pdf	EPEC	Wild	E	335	121	8	866127	1.38	68.55	R	S	S	S	S	S	S	S	S	1	1	0	1	1	0	0	0	0	0
SAMEA104370024	PDS000016495.3	Studied Here	Canis latrans	Animalia	Chordata	Mammalia	Carnivora	Canidae	Canis	PRJEB23294	North America	Mexico	24742_1#309	ERS1995002	CAJGES010000001-CAJGES010000132	LEE	LEE3	Souza	O55	O55:H7	https://assets.publishing.service.gov.uk/government/uploads/system/uploads/attachment_data/file/655588/Escherichia_coli_O55H7_outbreak_in_Dorset.pdf	EPEC	Wild	E	335	139	10	841094	1.08	69.24	R	S	S	S	S	S	S	S	S	1	1	0	1	1	0	0	0	0	0
SAMEA104370055	PDS000073731.1	Studied Here	Didelphis virginiana	Animalia	Chordata	Mammalia	Didelphimorphia	Didelphidae	Didelphis	PRJEB23294	North America	Mexico	24742_1#70	ERS1995033	CAJGHF010000001-CAJGHF010000034	NF	NF	Souza	O54	O54:H2	https://www.ncbi.nlm.nih.gov/pmc/articles/PMC86328/	STEC	Wild	NF	1307	34	5	1038836	1.35	47.76	R	S	S	S	S	S	S	S	S	1	1	0	0	1	0	0	0	0	0
SAMEA104370028	PDS000073731.1	Studied Here	Didelphis virginiana	Animalia	Chordata	Mammalia	Didelphimorphia	Didelphidae	Didelphis	PRJEB23294	North America	Mexico	24742_1#64	ERS1995006	CAJGER010000001-CAJGER010000043	NF	NF	Souza	O54	O54:H2	https://www.ncbi.nlm.nih.gov/pmc/articles/PMC86328/	STEC	Wild	NF	1307	45	5	827029	1.41	47.71	R	S	S	S	S	S	S	S	S	1	1	0	0	1	0	0	0	0	0
SAMEA4607674	PDS000073512.1	Studied Here	Procyon lotor	Animalia	Chordata	Mammalia	Carnivora	Procyonidae	Procyon	PRJEB23294	North America	Mexico	25964_1#247	ERS2428370	CAJGEU010000001-CAJGEU010000117	NF	NF	Souza	O5	O5:H11	https://onlinelibrary.wiley.com/doi/full/10.1111/j.1472-765X.2010.02904.x	STEC	Wild	A	2357	120	18	1263433	3.27	55.48	S	S	S	S	S	S	S	S	S	1	1	0	0	1	0	0	0	0	0
SAMEA104370110	PDS000073512.1	Studied Here	Procyon lotor	Animalia	Chordata	Mammalia	Carnivora	Procyonidae	Procyon	PRJEB23294	North America	Mexico	24742_1#118	ERS1995088	CAJGET010000001-CAJGET010000123	NF	NF	Souza	O5	O5:H11	https://onlinelibrary.wiley.com/doi/full/10.1111/j.1472-765X.2010.02904.x	STEC	Wild	A	2357	130	18	860886	3.49	53.88	S	S	S	S	S	S	S	S	S	1	1	0	0	1	0	0	0	0	0
SAMEA4607585		Studied Here	Lutra longicaudis	Animalia	Chordata	Mammalia	Carnivora	Mustelidae	Lontra	PRJEB23294	North America	Mexico	25964_1#159	ERS2428282	CAJGEZ010000001-CAJGEZ010000048	NF	NF	Souza	O48	O48:H7	https://www.ncbi.nlm.nih.gov/pubmed/17292501	STEC	Zoo	B1	4282	52	6	1053566	1.21	49.78	R	S	S	S	S	S	S	S	S	1	1	0	0	1	0	0	0	0	0
SAMEA104370067		Studied Here	Ovis aries	Animalia	Chordata	Mammalia	Artiodactyla	Bovidae	Ovis	PRJEB23294	North America	Mexico	24742_1#315	ERS1995045	CAJGFA010000001-CAJGFA010000021	NF	NF	Souza	O46-Gp6	O46-Gp6:H34	No report	NF	Close to City	B2	363	23	3	694735	1.51	88.61	R	S	S	S	S	S	S	S	S	1	1	0	1	0	0	0	0	0	0
SAMEA104370073		Studied Here	Nasua narica	Animalia	Chordata	Mammalia	Carnivora	Procyonidae	Nasua	PRJEB23294	North America	Mexico	24742_1#316	ERS1995051	CAJGEX010000001-CAJGEX010000063	NF	NF	Souza	O39	O39:H28	https://jcm.asm.org/content/38/4/1684	STEC	Wild	B1	942	64	7	706324	0.96	47.99	R	S	S	S	S	S	S	S	S	1	1	0	0	1	0	0	0	0	0
SAMEA5098315		Studied Here	Ateles geoffroyi	Animalia	Chordata	Mammalia	Primates	Atelidae	Ateles	PRJEB23294	North America	Mexico	27970_1#342	ERS2909648	CAJGEW010000001-CAJGEW010000099	LEE	LEE2	Souza	O36	O36:H52	No report	NF	Wild	NF	8973	109	7	908162	3.31	78.76	R	S	S	S	S	S	S	S	S	1	1	0	1	1	1	0	0	0	0
SAMEA4607625		Studied Here	Ovis aries	Animalia	Chordata	Mammalia	Artiodactyla	Bovidae	Ovis	PRJEB23294	North America	Mexico	25964_1#199	ERS2428322	CAJGFC010000001-CAJGFC010000572	LEE	LEE3	Souza	O33	O33:H6	NF	EPEC	Close to City	B2	363	716	47	1123897	1.32	88.91	R	S	S	S	S	S	S	S	S	1	1	0	1	0	0	0	0	0	0
SAMEA4607610		Studied Here	Artibeus sp.	Animalia	Chordata	Mammalia	Chiroptera	Phyllostomidae	Artibeus	PRJEB23294	NF	NF	25964_1#184	ERS2428307	CAJGEV010000001-CAJGEV010000041	LEE	LEENF	Souza	O33	O33:H6	NF	EPEC	NF	B2	2360	45	5	1031166	0.89	88.37	R	S	S	S	S	S	S	S	S	0	0	0	0	0	0	0	0	0	0
SAMEA104370061	PDS000073511.1	Studied Here	Mus musculus	Animalia	Chordata	Mammalia	Rodentia	Muridae	Mus	PRJEB23294	North America	Mexico	24742_1#75	ERS1995039	CAJGFB010000001-CAJGFB010000141	LEE	LEE2	Souza	O26	O26:H11	https://aem.asm.org/content/75/21/6947	EHEC	City	B1	29	178	14	761875	2.17	52.72	R	S	S	S	S	S	S	S	S	1	1	0	0	1	0	0	0	0	1
SAMEA104370021		Studied Here	Sus scrofa domesticus	Animalia	Chordata	Mammalia	Artiodactyla	Suidae	Sus	PRJEB23294	NF	NF	24742_1#50	ERS1994999	CAJGFF010000001-CAJGFF010000180	LEE	LEE2	Souza	O26	O26:H11	https://aem.asm.org/content/75/21/6947	EHEC	NF	B1	29	217	14	719057	2.08	52.73	S	S	S	S	S	S	S	S	S	0	0	0	0	0	0	0	0	0	0
SAMEA104370049		Studied Here	Dasypus sp.	Animalia	Chordata	Mammalia	Cingulata	Dasypodidae	Dasypus	PRJEB23294	NF	NF	24742_1#305	ERS1995027	CAJGFF010000001-CAJGFF010000180	NF	NF	Souza	O21	O21:H16	https://www.academia.edu/28658911/Molecular_Characterization_of_Shiga_Toxin-Producing_Escherichia_coli_Isolated_from_the_Environment_of_a_Dairy_Farm	STEC	Wild	A	2739	129	15	488248	1.26	55.51	S	S	S	S	S	S	S	S	S	0	0	0	0	0	0	1	0	1	0
SAMEA104370050		Studied Here	Odocoeileus virginianus	Animalia	Chordata	Mammalia	Artiodactyla	Cervidae	Odocoileus	PRJEB23294	North America	Mexico	24742_1#306	ERS1995028	CAJHCO010000001-CAJHCO010000146	NF	NF	Souza	O185	O185:H8	No report	NF	Wild	B1	2522	188	21	724516	2.47	48.58	R	S	S	S	S	S	S	S	S	1	1	0	0	1	0	0	0	0	0
SAMEA104370072	PDS000073510.2	Studied Here	Liomys pictus	Animalia	Chordata	Mammalia	Rodentia	Heteromyidae	Heteromys	PRJEB23294	North America	Mexico	24742_1#84	ERS1995050	CAJGVO010000001-CAJGVO010000084	NF	NF	Souza	O175	O175:H4	https://pdfs.semanticscholar.org/e68a/a2b58c538c6e5745df5036235d4fc9086b5c.pdf	STEC	Wild	B1	200	86	11	769012	2.29	49.75	R	S	S	S	S	S	S	S	S	1	1	0	0	1	0	0	0	0	0
SAMEA104370065	PDS000073510.2	Studied Here	Liomys pictus	Animalia	Chordata	Mammalia	Rodentia	Heteromyidae	Heteromys	PRJEB23294	North America	Mexico	24742_1#79	ERS1995043	CAJGFE010000001-CAJGFE010000076	NF	NF	Souza	O175	O175:H31	https://watermark.silverchair.com/dkx301.pdf?token=AQECAHi208BE49Ooan9kkhW_Ercy7Dm3ZL_9Cf3qfKAc485ysgAAAj0wggI5BgkqhkiG9w0BBwagggIqMIICJgIBADCCAh8GCSqGSIb3DQEHATAeBglghkgBZQMEAS4wEQQMRWZ_eaZL6LNkqy0uAgEQgIIB8JbScS4BItFzgwzoTeJh5IgA3RYVo9pKeviTnwtOzljJ-A7WULHwaoOh1LH4OzYqqvVsc-84WPZvRVojQH7brvbx32QpakqMLRBvFq-SFET-F43PcCOYg8rWL1NR150in_FicE2wPP-GIW0PH1cI7L8LHlWZzKJcaErvaA3_dema26Zxh5lllzEKByd0dvaq…	EAEC	Wild	B1	200	85	12	775035	2.4	49.84	R	S	S	S	S	S	S	S	S	1	1	0	0	1	0	0	0	0	0
SAMEA104370076	PDS000073510.2	Studied Here	Liomys pictus	Animalia	Chordata	Mammalia	Rodentia	Heteromyidae	Heteromys	PRJEB23294	North America	Mexico	24742_1#317	ERS1995054	CAJGHJ010000001-CAJGHJ010000081	NF	NF	Souza	O175	O175:H31	No report	NF	Wild	B1	200	90	11	920821	2.25	49.79	R	S	S	S	S	S	S	S	S	1	1	0	0	1	0	0	0	0	0
SAMEA5098377	PDS000073506.2	Studied Here	Oryctolagus cuniculus	Animalia	Chordata	Mammalia	Lagomorpha	Leporidae	Oryctolagus	PRJEB23294	North America	Mexico	27970_1#250	ERS2909710	CAJGFN010000001-CAJGFN010000037	NF	NF	Souza	O170	O170:H7	https://www.researchgate.net/figure/Relacion-clonal-de-aislamientos-de-E-coli-O157-de-diferentes-fuentes_fig1_277338491	STEC	Wild	B1	129	40	6	1088702	2.4	48.6	R	S	R	S	S	S	S	S	S	1	1	0	0	1	0	0	0	0	0
SAMEA104370033		Studied Here	Didelphis virginiana	Animalia	Chordata	Mammalia	Didelphimorphia	Didelphidae	Didelphis	PRJEB23294	North America	Mexico	24742_1#68	ERS1995011	CAJGFK010000001-CAJGFK010000037	NF	NF	Souza	O170	O170:H7	https://www.researchgate.net/figure/Relacion-clonal-de-aislamientos-de-E-coli-O157-de-diferentes-fuentes_fig1_277338492	STEC	Wild	B1	129	41	7	781588	0.53	49.38	R	S	S	S	S	S	S	S	S	1	1	0	0	1	0	0	0	0	0
SAMEA104370031	PDS000073506.2	Studied Here	Oryctolagus cuniculus	Animalia	Chordata	Mammalia	Lagomorpha	Leporidae	Oryctolagus	PRJEB23294	North America	Mexico	24742_1#66	ERS1995009	CAJGWM010000001-CAJGWM010000034	NF	NF	Souza	O170	O170:H7	https://www.researchgate.net/figure/Relacion-clonal-de-aislamientos-de-E-coli-O157-de-diferentes-fuentes_fig1_277338490	STEC	Wild	B1	129	41	6	817527	1.17	49.37	S	S	R	S	S	S	S	S	S	1	1	0	0	1	0	0	0	0	0
SAMEA104370054	PDS000073506.2	Studied Here	Oryctolagus cuniculus	Animalia	Chordata	Mammalia	Lagomorpha	Leporidae	Oryctolagus	PRJEB23294	North America	Mexico	24742_1#312	ERS1995032	CAJGFJ010000001-CAJGFJ010000035	NF	NF	Souza	O170	O170:H7	https://www.researchgate.net/figure/Relacion-clonal-de-aislamientos-de-E-coli-O157-de-diferentes-fuentes_fig1_277338489	STEC	Wild	B1	129	37	6	750930	1.03	49.47	R	S	R	S	S	S	S	S	S	1	1	0	0	1	0	0	0	0	0
SAMEA5098353	PDS000073515.2	Studied Here	Canis latrans	Animalia	Chordata	Mammalia	Carnivora	Canidae	Canis	PRJEB23294	North America	Mexico	27970_1#156	ERS2909686	CAJGFD010000001-CAJGFD010000038	NF	NF	Souza	O17-O77-Gp9	O17-O77-Gp9:H18	https://academic.oup.com/femsle/article/256/2/251/631776	EAEC	Wild	D	106	40	4	1084815	1.21	81.81	R	S	S	S	S	S	R	R	S	1	1	1	1	1	1	1	0	1	0
SAMEA5098345	PDS000073515.2	Studied Here	Canis latrans	Animalia	Chordata	Mammalia	Carnivora	Canidae	Canis	PRJEB23294	North America	Mexico	27970_1#122	ERS2909678	CAJGFG010000001-CAJGFG010000040	NF	NF	Souza	O17-O77-Gp9	O17-O77-Gp9:H18	https://academic.oup.com/femsle/article/256/2/251/631776	EAEC	Wild	D	106	44	4	989084	1.18	80.43	R	S	S	S	S	S	R	R	S	1	1	1	1	1	1	1	0	1	0
SAMEA4607664	PDS000073517.1	Studied Here	Atlapetes brunneinucha	Animalia	Chordata	Aves	Passeriformes	Passerellidae	Arremon	PRJEB23294	North America	Mexico	25964_1#238	ERS2428361	CAJGFL010000001-CAJGFL010000039	NF	NF	Souza	O17-O77-Gp9	O17-O77-Gp9:H4	No report	NF	Wild	D	4288	42	3	1253933	3.71	80.86	S	S	S	S	S	S	S	S	S	1	1	0	1	1	1	0	0	0	0
SAMEA4607578	PDS000073516.2	Studied Here	Aquila chrysaetus	Animalia	Chordata	Aves	Accipitriformes	Accipitridae	Aquila	PRJEB23294	North America	Mexico	25964_1#152	ERS2428275	CAJGVL010000001-CAJGVL010000037	NF	NF	Souza	O17-O77-Gp9	O17-O77-Gp9:H18	https://academic.oup.com/femsle/article/256/2/251/631776	EAEC	Wild	D	69	39	4	1147747	1.94	85.72	S	S	S	S	S	S	S	S	S	1	1	0	1	1	0	0	0	0	0
SAMEA4607544	PDS000073517.1	Studied Here	Henicorhina leucophrys	Animalia	Chordata	Aves	Passeriformes	Troglodytidae	Henicorhina	PRJEB23294	North America	Mexico	25964_1#118	ERS2428241	CAJGFM010000001-CAJGFM010000037	NF	NF	Souza	O17-O77-Gp9	O17-O77-Gp9:H52	No report	NF	Wild	D	4288	39	3	1153439	3.55	81.05	S	S	S	S	S	S	S	S	S	1	1	0	1	1	1	0	0	0	0
SAMEA104370064		Studied Here	Gallus gallus	Animalia	Chordata	Aves	Galliformes	Phasianidae	Gallus	PRJEB23294	NF	NF	24742_1#78	ERS1995042	CAJGFI010000001-CAJGFI010000071	NF	NF	Souza	O17-O77-Gp9	O17-O77-Gp9:H18	https://academic.oup.com/femsle/article/256/2/251/631776	EAEC	NF	D	69	79	6	955502	0.13	85.92	R	S	S	S	S	S	S	S	R	0	0	1	0	0	0	1	0	1	0
SAMEA104370032	PDS000073515.2	Studied Here	Canis latrans	Animalia	Chordata	Mammalia	Carnivora	Canidae	Canis	PRJEB23294	North America	Mexico	24742_1#67	ERS1995010	CAJGHD010000001-CAJGHD010000055	NF	NF	Souza	O17-O77-Gp9	O17-O77-Gp9:H18	https://academic.oup.com/femsle/article/256/2/251/631776	EAEC	Wild	D	106	57	5	868269	1.18	82.73	R	S	S	S	S	S	R	R	S	1	1	1	1	1	1	1	0	1	0
SAMEA104369991		Studied Here	Urocyon cinereoargenteus	Animalia	Chordata	Mammalia	Carnivora	Canidae	Urocyon	PRJEB23294	North America	Mexico	24742_1#24	ERS1994969	CAJGFH010000001-CAJGFH010000040	NF	NF	Souza	O17-O77-Gp9	O17-O77-Gp9:H18	https://academic.oup.com/femsle/article/256/2/251/631776	EAEC	Wild	D	130	46	5	715368	1.53	83	R	S	S	S	S	S	S	S	S	1	1	0	1	1	1	0	0	0	0
SAMEA104370098	PDS000073516.2	Studied Here	Sigmodon mascotensis	Animalia	Chordata	Mammalia	Rodentia	Cricetidae	Sigmodon	PRJEB23294	North America	Mexico	24742_1#106	ERS1995076	CAJGFP010000001-CAJGFP010000045	NF	NF	Souza	O17-O77-Gp9	O17-O77-Gp9:H18	https://academic.oup.com/femsle/article/256/2/251/631776	EAEC	Wild	D	69	48	5	708924	1.52	85.93	S	S	S	S	S	S	S	S	S	1	1	0	1	1	0	0	0	0	0
SAMEA104370010	PDS000073514.1	Studied Here	Ovis aries	Animalia	Chordata	Mammalia	Artiodactyla	Bovidae	Ovis	PRJEB23294	North America	Mexico	24742_1#299	ERS1994988	CAJGFO010000001-CAJGFO010000058	NF	NF	Souza	O166	O166:H15	https://www.researchgate.net/publication/11266087_An_outbreak_of_gastroenteritis_in_Osaka_Japan_due_to_Escherichia_coli_serogroup_O166_H15_that_had_a_coding_gene_for_enteroaggregative_E-coli_heat-stable_enterotoxin_1_EAST1	NF	Close to City	D	2337	72	5	803059	2.47	77.06	S	S	S	S	S	S	S	S	S	1	1	0	1	1	0	0	0	0	0
SAMEA4607577		Studied Here	Lutra longicaudis	Animalia	Chordata	Mammalia	Carnivora	Mustelidae	Lontra	PRJEB23294	North America	Mexico	25964_1#151	ERS2428274	CAJGHA010000001-CAJGHA010000028	NF	NF	Souza	O163	O163:H30	No report	NF	Zoo	NF	2074	28	3	1343512	1.36	53.14	S	S	S	S	S	S	S	S	S	1	1	0	1	1	0	0	0	0	0
SAMEA4607633		Studied Here	Panthera onca	Animalia	Chordata	Mammalia	Carnivora	Felidae	Panthera	PRJEB23294	NF	NF	25964_1#207	ERS2428330	CAJGFQ010000001-CAJGFQ010000056	LEE	LEE3	Souza	O159	O159:H46	No report	NF	Wild	NF	2338	57	7	1282251	1.27	50.48	R	S	S	S	S	S	S	S	S	0	0	0	0	0	0	0	0	0	0
SAMEA104370026	PDS000073519.2	Studied Here	Panthera onca	Animalia	Chordata	Mammalia	Carnivora	Felidae	Panthera	PRJEB23294	North America	Mexico	24742_1#62	ERS1995004	CAJGFT010000001-CAJGFT010000072	LEE	LEE3	Souza	O159	O159:H52	No report	NF	Wild	NF	2338	77	10	858313	1.09	49.28	R	S	S	S	S	S	S	S	S	1	1	0	0	1	0	0	0	0	0
SAMEA4607626	PDS000073749.1	Studied Here	Sylvilagus sp.	Animalia	Chordata	Mammalia	Lagomorpha	Leporidae	Sylvilagus	PRJEB23294	North America	Mexico	25964_1#200	ERS2428323	CAJGWF010000001-CAJGWF010000116	NF	NF	Souza	O154	O154:H4	https://www.frontiersin.org/articles/10.3389/fmicb.2018.02373/full	STEC	Wild	A	3337	118	18	1163474	2.13	57.05	S	S	S	S	S	S	S	S	S	1	1	0	0	1	0	0	0	0	0
SAMEA104370047	PDS000076459.1	Studied Here	Basileuterus belli	Animalia	Chordata	Aves	Passeriformes	Parulidae	Basileuterus	PRJEB23294	North America	Mexico	24742_1#59	ERS1995025	CAJHCM010000001-CAJHCM010000065	NF	NF	Souza	O153var2	O153var2:H10	https://www.ncbi.nlm.nih.gov/pubmed/26905492	EPEC	Wild	B1	3858	65	8	886140	2.92	47.76	R	S	S	S	S	S	S	S	S	1	1	0	0	1	0	0	0	0	0
SAMEA104370013	PDS000076459.1	Studied Here	Sula nebouxi	Animalia	Chordata	Aves	Suliformes	Sulidae	Sula	PRJEB23294	North America	Mexico	24742_1#42	ERS1994991	CAJGVR010000001-CAJGVR010000056	NF	NF	Souza	O153var2	O153var2:H10	https://www.ncbi.nlm.nih.gov/pubmed/26905491	EPEC	Wild	B1	3858	60	10	764539	2.96	47.69	R	S	S	S	S	S	S	S	S	1	1	0	0	1	0	0	0	0	0
SAMEA4607658		Studied Here	Tamandua mexicana	Animalia	Chordata	Mammalia	Pilosa	Myrmecophagidae	Tamandua	PRJEB23294	NF	NF	25964_1#232	ERS2428355	CAJGGZ010000001-CAJGGZ010000136	NF	NF	Souza	O148	O148:H30	https://curve.carleton.ca/system/files/etd/5972ff72-3613-4f76-bb9f-f22e9e802a27/etd_pdf/f55e65c620b4da03182273828de80434/mcmahon-theroleofbackgroundbacteriainpreventingthe.pdf	NF	NF	NF	2334	136	20	1155464	1.6	51.38	S	S	S	S	S	S	S	S	S	0	0	0	0	0	0	1	0	1	0
SAMEA104370074		Studied Here	Choeronycteris mexicana	Animalia	Chordata	Mammalia	Chiroptera	Phyllostomidae	Choeronycteris	PRJEB23294	NF	NF	24742_1#85	ERS1995052	CAJGFU010000001-CAJGFU010000044	NF	NF	Souza	O148	O148:H32	No report	NF	NF	A	10	49	7	781867	0.89	57.75	S	S	S	S	S	S	S	S	S	0	0	0	0	0	0	0	0	0	0
SAMEA104370066		Studied Here	Nasua narica	Animalia	Chordata	Mammalia	Carnivora	Procyonidae	Nasua	PRJEB23294	North America	Mexico	24742_1#314	ERS1995044	CAJGFR010000001-CAJGFR010000059	NF	NF	Souza	O147	O147:H7	https://www.academia.edu/8878416/Effect_of_inoculation_and_washing_methods_on_the_efficacy_of_different_sanitizers_against_Escherichia_coli_O157_H7_on_lettuce	NF	Wild	B1	2521	59	9	804500	1.26	48.75	R	S	S	S	S	S	S	S	S	1	1	0	0	1	0	0	0	0	0
SAMEA5098305	PDS000073743.1	Studied Here	Bassariscus astutus	Animalia	Chordata	Mammalia	Carnivora	Procyonidae	Bassariscus	PRJEB23294	North America	Mexico	27970_1#28	ERS2909638	CAJGFS010000001-CAJGFS010000034	LEE	LEENF	Souza	O145	O145:H52	No report	EHEC	Wild	NF	713	35	4	895820	1.86	88.38	S	S	S	S	S	S	S	S	S	1	1	0	1	0	0	0	0	0	0
SAMEA4607524		Studied Here	Bassariscus astutus	Animalia	Chordata	Mammalia	Carnivora	Procyonidae	Bassariscus	PRJEB23294	NF	NF	25964_1#98	ERS2428221	CAJGFV010000001-CAJGFV010000035	LEE	LEENF	Souza	O145	O145:H34	https://www.ncbi.nlm.nih.gov/pmc/articles/PMC5946043/	EHEC	Wild	NF	713	35	4	1145200	1.61	88.82	S	S	S	S	S	S	S	S	S	0	0	0	0	0	0	0	0	0	0
SAMEA4607716	PDS000073743.1	Studied Here	Bassariscus astutus	Animalia	Chordata	Mammalia	Carnivora	Procyonidae	Bassariscus	PRJEB23294	North America	Mexico	25964_1#289	ERS2428412	CAJGFW010000001-CAJGFW010000034	LEE	LEENF	Souza	O145	O145:H34	https://www.ncbi.nlm.nih.gov/pmc/articles/PMC5946043/	EHEC	Wild	NF	713	35	4	995242	1.68	88.7	S	S	S	S	S	S	S	S	S	1	1	0	1	0	0	0	0	0	0
SAMEA104370027	PDS000073743.1	Studied Here	Bassariscus astutus	Animalia	Chordata	Mammalia	Carnivora	Procyonidae	Bassariscus	PRJEB23294	North America	Mexico	24742_1#63	ERS1995005	CAJGFX010000001-CAJGFX010000041	LEE	LEENF	Souza	O145	O145:H4	https://www.ncbi.nlm.nih.gov/pmc/articles/PMC154638/	EHEC	Wild	NF	713	42	5	745085	1.8	87.81	S	S	S	S	S	S	S	S	S	1	1	0	1	0	0	0	0	0	0
SAMEA5098392		Studied Here	Artibeus sp.	Animalia	Chordata	Mammalia	Chiroptera	Phyllostomidae	Artibeus	PRJEB23294	NF	NF	27970_1#310	ERS2909725	CAJGHB010000001-CAJGHB010000115	NF	NF	Souza	O142	O142:H4	https://aem.asm.org/content/aem/suppl/2012/07/06/AEM.00794-12.DCSupplemental/zam999103474so1.pdf	NF	NF	A	716	117	20	967855	1.84	53.87	S	S	S	S	S	S	S	S	S	0	0	0	0	0	0	0	0	0	0
SAMEA4607707	PDS000073740.1	Studied Here	Romerolagus diazi	Animalia	Chordata	Mammalia	Lagomorpha	Leporidae	Romerolagus	PRJEB23294	North America	Mexico	25964_1#279	ERS2428403	CAJGFY010000001-CAJGFY010000084	NF	NF	Souza	O133	O133:H16	https://books.google.co.uk/books?id=bXA7DwAAQBAJ&pg=PA7&lpg=PA7&dq=O133:H16+livestock&source=bl&ots=Jzb_VzmfhF&sig=ACfU3U2G9WxMuevSptXMh4iyyVWxwHCpMw&hl=en&sa=X&ved=2ahUKEwi2k8am7oXkAhU4SxUIHYlrBsYQ6AEwAnoECAkQAQ#v=onepage&q=O133%3AH16%20livestock&f=false	ETEC	Close to City	B1	641	86	9	1056159	4.13	50.52	R	S	S	S	S	S	S	S	S	1	1	0	0	1	0	0	0	0	0
SAMEA4607618	PDS000073740.1	Studied Here	Romerolagus diazi	Animalia	Chordata	Mammalia	Lagomorpha	Leporidae	Romerolagus	PRJEB23294	North America	Mexico	25964_1#192	ERS2428315	CAJGFZ010000001-CAJGFZ010000089	NF	NF	Souza	O133	O133:H16	https://books.google.co.uk/books?id=bXA7DwAAQBAJ&pg=PA7&lpg=PA7&dq=O133:H16+livestock&source=bl&ots=Jzb_VzmfhF&sig=ACfU3U2G9WxMuevSptXMh4iyyVWxwHCpMw&hl=en&sa=X&ved=2ahUKEwi2k8am7oXkAhU4SxUIHYlrBsYQ6AEwAnoECAkQAQ#v=onepage&q=O133%3AH16%20livestock&f=false	ETEC	Close to City	B1	641	91	10	1177217	4.16	50.2	R	S	S	S	S	S	S	S	S	1	1	0	0	1	0	0	0	0	0
SAMEA4607586	PDS000073768.1	Studied Here	Aratinga canicularis	Animalia	Chordata	Aves	Psittaciformes	Psittacidae	Eupsittula	PRJEB23294	North America	Mexico	25964_1#160	ERS2428283	CAJGHK010000001-CAJGHK010000189	LEE	LEENF	Souza	O133	O133:H2	No report	NF	Wild	B1	641	198	8	1023648	1.99	54.14	R	S	S	S	S	S	S	S	S	1	1	0	0	1	0	0	0	0	0
SAMEA104370051	PDS000073768.1	Studied Here	Homo sapiens	Animalia	Chordata	Mammalia	Primates	Hominidae	Homo	PRJEB23294	North America	Mexico	24742_1#307	ERS1995029	CAJGGA010000001-CAJGGA010000057	NF	NF	Souza	O133	O133:H25	https://www.ncbi.nlm.nih.gov/pmc/articles/PMC3873692/	ETEC	NF	B1	641	59	9	698478	1.88	48.54	R	S	S	S	S	S	S	S	S	1	1	0	0	1	0	0	0	0	0
SAMEA104369989	PDS000073740.1	Studied Here	Romerolagus diazi	Animalia	Chordata	Mammalia	Lagomorpha	Leporidae	Romerolagus	PRJEB23294	North America	Mexico	24742_1#295	ERS1994967	CAJGGF010000001-CAJGGF010000092	NF	NF	Souza	O133	O133:H16	https://books.google.co.uk/books?id=bXA7DwAAQBAJ&pg=PA7&lpg=PA7&dq=O133:H16+livestock&source=bl&ots=Jzb_VzmfhF&sig=ACfU3U2G9WxMuevSptXMh4iyyVWxwHCpMw&hl=en&sa=X&ved=2ahUKEwi2k8am7oXkAhU4SxUIHYlrBsYQ6AEwAnoECAkQAQ#v=onepage&q=O133%3AH16%20livestock&f=false	ETEC	Close to City	B1	641	96	13	781120	3.69	49.14	R	S	S	S	S	S	S	S	S	1	1	0	0	1	0	0	0	0	0
SAMEA4607525	PDS000073741.1	Studied Here	Canis familiaris	Animalia	Chordata	Mammalia	Carnivora	Canidae	Canis	PRJEB23294	North America	Mexico	25964_1#99	ERS2428222	CAJGGE010000001-CAJGGE010000166	NF	NF	Souza	O129-O13-Gp10	O129-O13-Gp10:H30	No report	NF	Domestic	A	867	167	19	1186434	8.72	50.34	R	S	S	S	S	S	S	S	S	1	1	0	0	1	0	1	0	1	1
SAMEA104370025	PDS000073741.1	Studied Here	Felis catus	Animalia	Chordata	Mammalia	Carnivora	Felidae	Felis	PRJEB23294	North America	Mexico	24742_1#61	ERS1995003	CAJGGD010000001-CAJGGD010000180	NF	NF	Souza	O129-O13-Gp10	O129-O13-Gp10:H30	No report	NF	Domestic	A	867	183	21	804681	9.22	48.38	R	S	S	S	S	S	S	S	S	1	1	0	0	1	0	1	0	1	1
SAMEA104370105		Studied Here	Philander opossum	Animalia	Chordata	Mammalia	Didelphimorphia	Didelphidae	Philander	PRJEB23294	North America	Mexico	24742_1#113	ERS1995083	CAJGGG010000001-CAJGGG010000028	NF	NF	Souza	O129-O13-Gp10	O129-O13-Gp10:H4	No report	NF	Wild	B2	538	28	5	831730	2.08	86.89	R	S	S	S	S	S	S	S	S	1	1	0	1	0	0	0	0	0	0
SAMEA4607530		Studied Here	Alouatta palliata	Animalia	Chordata	Mammalia	Primates	Atelidae	Alouatta	PRJEB23294	North America	Mexico	25964_1#104	ERS2428227	CAJGGI010000001-CAJGGI010000036	LEE	LEE3	Souza	O127-Gp4	O127-Gp4:H26	https://www.ncbi.nlm.nih.gov/pmc/articles/PMC154397/table/t1/	EPEC	Wild	NF	2356	36	5	1001467	3.1	84.93	R	S	S	S	S	S	S	S	S	1	1	0	1	0	0	0	0	0	0
SAMEA104370060		Studied Here	Leptonycteris nivalis	Animalia	Chordata	Mammalia	Chiroptera	Phyllostomidae	Leptonycteris	PRJEB23294	North America	Mexico	24742_1#313	ERS1995038	CAJGGJ010000001-CAJGGJ010000064	LEE	LEE3	Souza	O125	O125:H26	https://aem.asm.org/content/aem/63/6/2175.full.pdf	STEC	Close to City	NF	7269	72	7	654617	3.01	82.96	R	S	S	S	S	S	S	S	S	1	1	0	1	0	0	0	0	0	0
SAMEA4607538		Studied Here	Alouatta palliata	Animalia	Chordata	Mammalia	Primates	Atelidae	Alouatta	PRJEB23294	North America	Mexico	25964_1#112	ERS2428235	CAJGGH010000001-CAJGGH010000026	LEE	LEENF	Souza	O123-Gp5	O123-Gp5:H10	https://www.microbiologyresearch.org/docserver/fulltext/jmm/56/2/177.pdf?expires=1565943452&id=id&accname=guest&checksum=2A9A6223192257431DD2BE9DEC6B1FA1	STEC	Wild	NF	788	27	4	1268896	2.58	85.61	S	S	S	S	S	S	S	S	S	1	1	0	1	0	0	0	0	0	0
SAMEA104370078		Studied Here	Ovis aries	Animalia	Chordata	Mammalia	Artiodactyla	Bovidae	Ovis	PRJEB23294	NF	NF	24742_1#88	ERS1995056	CAJGGB010000001-CAJGGB010000225	LEE	LEE3	Souza	O111	O111:H8	https://www.ncbi.nlm.nih.gov/pubmed/25527532	EHEC	Close to City	B1	16	247	16	676814	0.64	56.17	R	S	S	S	S	S	S	S	S	0	0	1	0	0	0	1	1	1	0
SAMEA104370056		Studied Here	Felis concolor	Animalia	Chordata	Mammalia	Carnivora	Felidae	Puma	PRJEB23294	North America	Mexico	24742_1#71	ERS1995034	CAJGHH010000001-CAJGHH010000049	NF	NF	Souza	O11	O11:H15	https://aem.asm.org/content/aem/77/1/343.full.pdf	STEC	Wild	D	973	49	9	859736	1.83	78.36	R	S	S	S	S	S	S	S	S	1	1	0	1	1	1	0	0	0	0
SAMEA4607701		Studied Here	Urocyon cinereoargenteus	Animalia	Chordata	Mammalia	Carnivora	Canidae	Urocyon	PRJEB23294	North America	Mexico	25964_1#273	ERS2428397	CAJGGC010000001-CAJGGC010000061	NF	NF	Souza	O108var1	O108var1:H21	http://europepmc.org/articles/pmc5819574	EPEC	Wild	B1	40	65	8	1082705	1.62	49.17	R	S	S	S	S	S	S	S	S	1	1	0	0	1	0	0	0	0	0
SAMEA104370020	PDS000073746.1	Studied Here	Liomys pictus	Animalia	Chordata	Mammalia	Rodentia	Heteromyidae	Heteromys	PRJEB23294	North America	Mexico	24742_1#49	ERS1994998	CAJGGK010000001-CAJGGK010000062	NF	NF	Souza	O108var1	O108var1:H2	https://onlinelibrary.wiley.com/doi/full/10.1046/j.1365-2672.2002.01771.x	STEC	Wild	B1	847	64	9	779963	2.3	46.48	R	S	S	S	S	S	S	S	S	1	1	0	0	1	0	0	0	0	0
SAMEA5098323		Studied Here	Baiomys musculus	Animalia	Chordata	Mammalia	Rodentia	Cricetidae	Baiomys	PRJEB23294	North America	Mexico	27970_1#374	ERS2909656	CAJGHN010000001-CAJGHN010000064	NF	NF	Souza	O103	O103:H21	https://aem.asm.org/content/79/23/7502	EHEC	Wild	B1	2354	66	10	1055350	2.31	50.03	R	S	S	S	S	S	S	S	S	1	1	0	0	1	0	0	0	0	0
SAMEA4607528	PDS000073734.1	Studied Here	Habromys sp.	Animalia	Chordata	Mammalia	Rodentia	Cricetidae	Habromys	PRJEB23294	North America	Mexico	25964_1#102	ERS2428225	CAJGGL010000001-CAJGGL010000052	NF	NF	Souza	O103	O103:H43	https://www.ncbi.nlm.nih.gov/pmc/articles/PMC2918981/	EHEC	Close to City	A	218	52	9	1166667	0.77	57.93	S	S	S	S	S	S	S	R	S	1	1	0	0	1	0	0	0	0	0
SAMEA104370071	PDS000073734.1	Studied Here	Habromys sp.	Animalia	Chordata	Mammalia	Rodentia	Cricetidae	Habromys	PRJEB23294	North America	Mexico	24742_1#83	ERS1995049	CAJGHC010000001-CAJGHC010000065	NF	NF	Souza	O103	O103:H43	https://www.ncbi.nlm.nih.gov/pmc/articles/PMC2918981/	EHEC	Close to City	A	218	65	11	745641	0.82	56.89	S	S	S	S	S	S	S	S	S	1	1	0	0	1	0	0	0	0	0
SAMEA104370006	PDS000073759.1	Studied Here	Tapirus bairdii	Animalia	Chordata	Mammalia	Perissodactyla	Tapiridae	Tapirus	PRJEB23294	North America	Mexico	24742_1#36	ERS1994984	CAJGGN010000001-CAJGGN010000025	NF	NF	Souza	O102	O102:H7	https://www.ncbi.nlm.nih.gov/pubmed/11474000	STEC	Wild	NF	2814	33	4	848793	3.62	51.33	S	S	S	S	S	S	S	S	S	1	1	0	1	1	0	0	0	0	0
SAMEA104370030		Studied Here	Marmosa camescens	Animalia	Chordata	Mammalia	Didelphimorphia	Didelphidae	Tlacuatzin	PRJEB23294	North America	Mexico	24742_1#310	ERS1995008	CAJGGM010000001-CAJGGM010000050	NF	NF	Souza	O102	O102:H7	https://www.ncbi.nlm.nih.gov/pubmed/11474001	STEC	NF	NF	2814	61	4	734792	4.92	51.69	S	S	S	S	S	S	S	S	S	1	1	0	1	1	0	0	0	0	0
SAMEA104369998	PDS000073759.1	Studied Here	Tapirus bairdii	Animalia	Chordata	Mammalia	Perissodactyla	Tapiridae	Tapirus	PRJEB23294	North America	Mexico	24742_1#30	ERS1994976	CAJGGQ010000001-CAJGGQ010000029	NF	NF	Souza	O102	O102:H7	https://www.ncbi.nlm.nih.gov/pubmed/11473999	STEC	Wild	NF	2814	35	4	776944	3.48	51.45	S	S	S	S	S	S	S	S	S	1	1	0	1	1	0	0	0	0	0
SAMEA5098414	PDS000073738.2	Studied Here	Panthera onca	Animalia	Chordata	Mammalia	Carnivora	Felidae	Panthera	PRJEB23294	North America	Mexico	27970_2#9	ERS2909747	CAJGGO010000001-CAJGGO010000025	NF	NF	Souza	NF	NF	NF	NF	Wild	NF	4290	25	3	946886	3.74	78.54	R	S	S	S	S	S	S	S	S	1	1	0	1	1	1	0	0	0	0
SAMEA5098454	PDS000073753.1	Studied Here	Tursiops truncatus	Animalia	Chordata	Mammalia	Artiodactyla	Delphinidae	Tursiops	PRJEB23294	North America	Mexico	27970_2#217	ERS2909787	CAJGGP010000001-CAJGGP010000019	NF	NF	Souza	NF	NF	NF	NF	Wild	B2	4283	20	4	1112589	1.82	88.55	R	S	S	S	S	S	S	S	S	1	1	0	1	0	0	0	0	0	0
SAMEA5098422	PDS000073760.1	Studied Here	Peromyscus megalops	Animalia	Chordata	Mammalia	Rodentia	Cricetidae	Peromyscus	PRJEB23294	North America	Mexico	27970_2#189	ERS2909755	CAJGGR010000001-CAJGGR010000075	LEE	LEE3	Souza	NF	NF	NF	NF	Wild	B2	28	81	7	948772	3.93	82.52	S	S	S	S	S	S	S	S	S	1	1	0	1	0	0	0	0	0	0
SAMEA5098446		Studied Here	Tadarida brasiliensis	Animalia	Chordata	Mammalia	Chiroptera	Molossidae	Tadarida	PRJEB23294	North America	Mexico	27970_2#101	ERS2909779	CAJGVI010000001-CAJGVI010000034	NF	NF	Souza	NF	NF	NF	NF	Wild	Clade I	2562	35	4	918043	3.67	72.54	S	S	S	S	S	S	S	S	S	1	1	0	1	1	1	0	0	0	0
SAMEA5098337	PDS000073753.1	Studied Here	Bos taurus	Animalia	Chordata	Mammalia	Artiodactyla	Bovidae	Bos	PRJEB23294	North America	Mexico	27970_1#90	ERS2909670	CAJGGS010000001-CAJGGS010000020	NF	NF	Souza	NF	NF	NF	NF	Domestic	B2	4283	22	4	893774	1.86	88.35	R	S	S	S	S	S	S	S	S	1	1	0	1	0	0	0	0	0	0
SAMEA5098406	PDS000073738.2	Studied Here	Panthera onca	Animalia	Chordata	Mammalia	Carnivora	Felidae	Panthera	PRJEB23294	North America	Mexico	27970_1#362	ERS2909739	CAJGVJ010000001-CAJGVJ010000024	NF	NF	Souza	NF	NF	NF	NF	Wild	NF	4290	24	4	994522	3.63	78.41	R	S	S	S	S	S	S	S	S	1	1	0	1	1	1	0	0	0	0
SAMEA5098361	PDS000073756.1	Studied Here	Dipodomys merriami	Animalia	Chordata	Mammalia	Rodentia	Heteromyidae	Dipodomys	PRJEB23294	North America	Mexico	27970_1#188	ERS2909694	CAJGGT010000001-CAJGGT010000029	NF	NF	Souza	NF	NF	NF	NF	Wild	B1	2352	31	4	1013684	4.04	46.14	R	S	S	S	S	S	S	S	S	1	1	0	0	1	0	0	0	0	0
SAMEA4607708	PDS000073753.1	Studied Here	Tursiops truncatus	Animalia	Chordata	Mammalia	Artiodactyla	Delphinidae	Tursiops	PRJEB23294	North America	Mexico	25964_1#280	ERS2428404	CAJGHI010000001-CAJGHI010000018	NF	NF	Souza	NF	NF	NF	NF	Wild	B2	4283	23	4	1035548	1.93	87.46	R	S	S	S	S	S	S	S	S	1	1	0	1	0	0	0	0	0	0
SAMEA4607619	PDS000073753.1	Studied Here	Tursiops truncatus	Animalia	Chordata	Mammalia	Artiodactyla	Delphinidae	Tursiops	PRJEB23294	North America	Mexico	25964_1#193	ERS2428316	CAJGGU010000001-CAJGGU010000018	NF	NF	Souza	NF	NF	NF	NF	Wild	B2	4283	20	3	1149283	1.69	88.64	R	S	S	S	S	S	S	S	S	1	1	0	1	0	0	0	0	0	0
SAMEA104370075	PDS000073756.1	Studied Here	Dipodomys merriami	Animalia	Chordata	Mammalia	Rodentia	Heteromyidae	Dipodomys	PRJEB23294	North America	Mexico	24742_1#86	ERS1995053	CAJGGW010000001-CAJGGW010000038	NF	NF	Souza	NF	NF	NF	NF	Wild	B1	2352	44	4	756466	3.5	45.61	R	S	S	S	S	S	S	S	S	1	1	0	0	1	0	0	0	0	0
SAMEA104370070	PDS000073756.1	Studied Here	Dipodomys merriami	Animalia	Chordata	Mammalia	Rodentia	Heteromyidae	Dipodomys	PRJEB23294	North America	Mexico	24742_1#82	ERS1995048	CAJGGV010000001-CAJGGV010000033	NF	NF	Souza	NF	NF	NF	NF	Wild	B1	2352	37	4	746691	3.93	45.51	R	S	S	S	S	S	S	S	S	1	1	0	0	1	0	0	0	0	0
SAMEA104369999		Studied Here	Urocyon cinereoargenteus	Animalia	Chordata	Mammalia	Carnivora	Canidae	Urocyon	PRJEB23294	North America	Mexico	24742_1#31	ERS1994977	CAJGGX010000001-CAJGGX010000056	NF	NF	Souza	NF	NF	NF	NF	Wild	NF	6188	59	7	721759	1.06	48.56	R	S	S	S	S	S	S	S	S	1	1	0	0	1	0	0	0	0	0
SAMEA104370052	PDS000073738.2	Studied Here	Odocoeileus virginianus	Animalia	Chordata	Mammalia	Artiodactyla	Cervidae	Odocoileus	PRJEB23294	North America	Mexico	24742_1#308	ERS1995030	CAJHCL010000001-CAJHCL010000032	NF	NF	Souza	NF	NF	NF	NF	Wild	NF	4290	36	5	655461	3.54	77.75	S	S	S	S	S	S	S	S	S	1	1	0	1	1	1	0	0	0	0
SAMEA104369996	PDS000073760.1	Studied Here	Peromyscus boylii	Animalia	Chordata	Mammalia	Rodentia	Cricetidae	Peromyscus	PRJEB23294	North America	Mexico	24742_1#28	ERS1994974	CAJGGY010000001-CAJGGY010000087	LEE	LEE3	Souza	NF	NF	NF	NF	Wild	B2	28	89	7	831999	3.54	82.38	S	S	S	S	S	S	S	S	S	1	1	0	1	0	0	0	0	0	0
SAMN06048942		Wild Host Mexico NCBI Pathogen	Tadarida brasiliensis	Animalia	Chordata	Mammalia	Chiroptera	Molossidae	Tadarida	PRJNA230969	North America	Mexico
SAMN06049448		Wild Host Mexico NCBI Pathogen	Canis latrans	Animalia	Chordata	Mammalia	Carnivora	Canidae	Canis	PRJNA230969	North America	Mexico
SAMN06048824	PDS000073762.2	Wild Host Mexico NCBI Pathogen	Canis lupus familiaris	Animalia	Chordata	Mammalia	Carnivora	Canidae	Canis	PRJNA230969	North America	Mexico
SAMN06049435	PDS000073769.1	Wild Host Mexico NCBI Pathogen	Tadarida brasiliensis	Animalia	Chordata	Mammalia	Chiroptera	Molossidae	Tadarida	PRJNA230969	North America	Mexico
SAMN06049433		Wild Host Mexico NCBI Pathogen	Papio papio	Animalia	Chordata	Mammalia	Primates	Cercopithecidae	Papio	PRJNA230969	North America	Mexico
SAMN06048945	PDS000073746.1	Wild Host Mexico NCBI Pathogen	Mus musculus	Animalia	Chordata	Mammalia	Rodentia	Muridae	Mus	PRJNA230969	North America	Mexico
SAMN06049468	PDS000073510.2	Wild Host Mexico NCBI Pathogen	Mus musculus	Animalia	Chordata	Mammalia	Rodentia	Muridae	Mus	PRJNA230969	North America	Mexico
SAMN06049462	PDS000073747.1	Wild Host Mexico NCBI Pathogen	Mus musculus	Animalia	Chordata	Mammalia	Rodentia	Muridae	Mus	PRJNA230969	North America	Mexico
SAMN06049465	PDS000073756.1	Wild Host Mexico NCBI Pathogen	Mus musculus	Animalia	Chordata	Mammalia	Rodentia	Muridae	Mus	PRJNA230969	North America	Mexico
SAMN06049434	PDS000063968.1	Wild Host Mexico NCBI Pathogen	Mus musculus	Animalia	Chordata	Mammalia	Rodentia	Muridae	Mus	PRJNA230969	North America	Mexico
SAMN06048944	PDS000073516.2	Wild Host Mexico NCBI Pathogen	Corvus corone	Animalia	Chordata	Aves	Passeriformes	Corvidae	Corvus	PRJNA230969	North America	Mexico
SAMN06049445	PDS000073514.1	Wild Host Mexico NCBI Pathogen	Ovis aries	Animalia	Chordata	Mammalia	Artiodactyla	Bovidae	Ovis	PRJNA230969	North America	Mexico
SAMN06049436	PDS000016495.3	Wild Host Mexico NCBI Pathogen	Canis latrans	Animalia	Chordata	Mammalia	Carnivora	Canidae	Canis	PRJNA230969	North America	Mexico
SAMN06049461	PDS000016495.3	Wild Host Mexico NCBI Pathogen	Canis latrans	Animalia	Chordata	Mammalia	Carnivora	Canidae	Canis	PRJNA230969	North America	Mexico
SAMN06049446	PDS000073507.1	Wild Host Mexico NCBI Pathogen	Tamandua mexicana	Animalia	Chordata	Mammalia	Pilosa	Myrmecophagidae	Tamandua	PRJNA230969	North America	Mexico
SAMN06049444	PDS000073758.1	Wild Host Mexico NCBI Pathogen	Tayassu pecari	Animalia	Chordata	Mammalia	Artiodactyla	Tayassuidae	Tayassu	PRJNA230969	North America	Mexico
SAMN06049192	PDS000073749.1	Wild Host Mexico NCBI Pathogen	Oryctolagus cuniculus	Animalia	Chordata	Mammalia	Lagomorpha	Leporidae	Oryctolagus	PRJNA230969	North America	Mexico
SAMN06049467	PDS000073760.1	Wild Host Mexico NCBI Pathogen	Mus musculus	Animalia	Chordata	Mammalia	Rodentia	Muridae	Mus	PRJNA230969	North America	Mexico
SAMN06049466	PDS000073519.2	Wild Host Mexico NCBI Pathogen	Panthera onca	Animalia	Chordata	Mammalia	Carnivora	Felidae	Panthera	PRJNA230969	North America	Mexico
SAMN06048800	PDS000073772.1	Wild Host Mexico NCBI Pathogen	Tapirus bairdii	Animalia	Chordata	Mammalia	Perissodactyla	Tapiridae	Tapirus	PRJNA230969	North America	Mexico
SAMN06049463	PDS000073515.2	Wild Host Mexico NCBI Pathogen	Mustela frenata	Animalia	Chordata	Mammalia	Carnivora	Mustelidae	Mustela	PRJNA230969	North America	Mexico
SAMEA5329581		Wild Host Mexico NCBI Pathogen	Zalophus californianus	Animalia	Chordata	Mammalia	Carnivora	Otariidae	Zalophus	PRJEB31130	North America	Mexico
[truncated: 102 more columns]
