# Supplementary material for: Genomic Epidemiology and Evolution of Escherichia coli in Wild Animals in Mexico
Source: mSphere. 2021 Jan 6;6(1):e00738-20. doi: 10.1128/mSphere.00738-20 (PMC7845601; doi:10.1128/mSphere.00738-20)
Supplement: TABLE S2 [file mSphere.00738-20-st002.csv]

Run	Country	ST_N	DataBase	Phylogroup_N	Human_N	Source_an	Collection.B	Collection.Year	Source	Continet
SRR3726168	NF	69	Enterobase	D	Non	Animal	1997	1997	Animal	NF
SRR3734057	United States	16	Enterobase	B1	Non	Animal	2006	2006	Animal	North America
SRR3734058	United States	16	Enterobase	B1	Non	Animal	2006	2006	Animal	North America
SRR3824148	United States	10	Enterobase	A	Non	Animal	2015	2015	Animal	North America
SRR3824215	United States	10	Enterobase	A	Non	Animal	2015	2015	Animal	North America
SRR3824226	United States	10	Enterobase	A	Non	Animal	2015	2015	Animal	North America
SRR3824539	United States	10	Enterobase	A	Non	Animal	2015	2015	Animal	North America
SRR3824540	United States	10	Enterobase	A	Non	Animal	2015	2015	Animal	North America
SRR3928762	United States	1172	Enterobase	NF	Non	Animal	2015	2015	Animal	North America
SRR3928764	United States	1172	Enterobase	NF	Non	Animal	2015	2015	Animal	North America
SRR3928766	United States	1172	Enterobase	NF	Non	Animal	2015	2015	Animal	North America
SRR3928767	United States	1172	Enterobase	NF	Non	Animal	2015	2015	Animal	North America
SRR3928769	United States	1172	Enterobase	NF	Non	Animal	2015	2015	Animal	North America
SRR3928770	United States	1172	Enterobase	NF	Non	Animal	2015	2015	Animal	North America
SRR3951479	United States	48	Enterobase	A	Non	Animal	1995	1995	Animal	North America
SRR3951480	United States	48	Enterobase	A	Non	Animal	1995	1995	Animal	North America
SRR3973069	United States	10	Enterobase	A	Non	Animal	1997	1997	Animal	North America
SRR3977079	United States	10	Enterobase	A	Non	Animal	1998	1998	Animal	North America
SRR3987628	United States	2248	Enterobase	NF	Non	Animal	1991	1991	Animal	North America
SRR3987919	United States	48	Enterobase	A	Non	Animal	1987	1987	Animal	North America
SRR3987945	Hungary	335	Enterobase	NF	Non	Animal	1988	1988	Animal	Europe
SRR3987968	United States	10	Enterobase	A	Non	Animal	1981	1981	Animal	North America
SRR3987970	United States	29	Enterobase	B1	Non	Animal	1981	1981	Animal	North America
SRR3989740	United States	641	Enterobase	NF	Non	Animal	1993	1993	Animal	North America
SRR3989743	United States	10	Enterobase	A	Non	Animal	1993	1993	Animal	North America
SRR4340475	NF	10	Enterobase	A	Non	Animal	NF	NF	Animal	NF
SRR4340476	Italy	10	Enterobase	A	Non	Animal	NF	NF	Animal	Europe
SRR4340520	NF	29	Enterobase	B1	Non	Animal	NF	NF	Animal	NF
SRR4340521	NF	29	Enterobase	B1	Non	Animal	NF	NF	Animal	NF
SRR5185881	United States	200	Enterobase	B1	Non	Animal	1993	1993	Animal	North America
SRR6412358	United States	29	Enterobase	B1	Non	Animal	1987	1987	Animal	North America
SRR6412470	United States	641	Enterobase	NF	Non	Animal	1987	1987	Animal	North America
SRR6412941	United States	278	Enterobase	AxB1	Non	Animal	1987	1987	Animal	North America
SRR6413768	United States	29	Enterobase	B1	Non	Animal	1987	1987	Animal	North America
SRR6728028	United States	10	Enterobase	A	Non	Animal	1990	1990	Animal	North America
SRR1177174	United States	48	Enterobase	A	Non	Animal	2013	2013	Animal	North America
SRR1177195	United States	973	Enterobase	NF	Non	Animal	2013	2013	Animal	North America
SRR1177254	United States	1582	Enterobase	NF	Non	Animal	2013	2013	Animal	North America
SRR1177280	United States	1582	Enterobase	NF	Non	Animal	2013	2013	Animal	North America
SRR1177282	United States	48	Enterobase	A	Non	Animal	2013	2013	Animal	North America
SRR1177303	United States	48	Enterobase	A	Non	Animal	2013	2013	Animal	North America
SRR1177545	United States	1582	Enterobase	NF	Non	Animal	2013	2013	Animal	North America
SRR1177613	United States	48	Enterobase	A	Non	Animal	2013	2013	Animal	North America
SRR1177632	United States	48	Enterobase	A	Non	Animal	2013	2013	Animal	North America
SRR1177633	United States	48	Enterobase	A	Non	Animal	2013	2013	Animal	North America
SRR1177638	United States	1727	Enterobase	NF	Non	Animal	2013	2013	Animal	North America
SRR1177642	United States	48	Enterobase	A	Non	Animal	2013	2013	Animal	North America
SRR1177643	United States	48	Enterobase	A	Non	Animal	2013	2013	Animal	North America
SRR1178256	United States	218	Enterobase	A	Non	Animal	2013	2013	Animal	North America
SRR1178262	United States	973	Enterobase	NF	Non	Animal	2013	2013	Animal	North America
SRR1178267	United States	10	Enterobase	A	Non	Animal	2013	2013	Animal	North America
SRR1178269	United States	10	Enterobase	A	Non	Animal	2013	2013	Animal	North America
SRR1181524	United States	10	Enterobase	A	Non	Animal	2013	2013	Animal	North America
SRR1201358	United States	48	Enterobase	A	Non	Animal	2013	2013	Animal	North America
SRR1207541	United States	10	Enterobase	A	Non	Animal	2013	2013	Animal	North America
SRR1220804	United States	10	Enterobase	A	Non	Animal	2013	2013	Animal	North America
SRR1263427	United States	69	Enterobase	D	Non	Animal	2013	2013	Animal	North America
SRR1263435	United States	10	Enterobase	A	Non	Animal	2013	2013	Animal	North America
SRR1263443	United States	10	Enterobase	A	Non	Animal	2013	2013	Animal	North America
SRR1264974	United States	10	Enterobase	A	Non	Animal	2013	2013	Animal	North America
SRR1505392	United States	10	Enterobase	A	Non	Animal	2013	2013	Animal	North America
SRR1505406	United States	48	Enterobase	A	Non	Animal	2013	2013	Animal	North America
SRR1505466	United States	10	Enterobase	A	Non	Animal	2013	2013	Animal	North America
SRR1505480	United States	10	Enterobase	A	Non	Animal	2013	2013	Animal	North America
SRR1914399	United States	48	Enterobase	A	Non	Animal	2014	2014	Animal	North America
SRR1914401	United States	10	Enterobase	A	Non	Animal	2014	2014	Animal	North America
SRR1916372	United States	48	Enterobase	A	Non	Animal	2014	2014	Animal	North America
SRR1973872	United States	10	Enterobase	A	Non	Animal	2014	2014	Animal	North America
SRR2085604	United States	10	Enterobase	A	Non	Animal	2009	2009	Animal	North America
SRR2085678	United States	10	Enterobase	A	Non	Animal	2009	2009	Animal	North America
SRR2085699	United States	10	Enterobase	A	Non	Animal	2009	2009	Animal	North America
SRR2085736	United States	10	Enterobase	A	Non	Animal	2009	2009	Animal	North America
SRR2085789	United States	29	Enterobase	B1	Non	Animal	2009	2009	Animal	North America
SRR2133164	United States	1721	Enterobase	NF	Non	Animal	2009	2009	Animal	North America
SRR2133165	United States	847	Enterobase	NF	Non	Animal	2009	2009	Animal	North America
SRR2133166	United States	69	Enterobase	D	Non	Animal	2009	2009	Animal	North America
SRR2133187	United States	69	Enterobase	D	Non	Animal	2009	2009	Animal	North America
SRR2133217	United States	69	Enterobase	D	Non	Animal	2009	2009	Animal	North America
SRR2133342	United States	1308	Enterobase	NF	Non	Animal	2009	2009	Animal	North America
SRR2133399	United States	10	Enterobase	A	Non	Animal	2009	2009	Animal	North America
SRR2970228	United States	641	Enterobase	NF	Non	Animal	2014	2014	Animal	North America
SRR2970229	United States	48	Enterobase	A	Non	Animal	2014	2014	Animal	North America
SRR2970233	United States	48	Enterobase	A	Non	Animal	2014	2014	Animal	North America
SRR3175132	United States	16	Enterobase	B1	Non	Animal	2015	2015	Animal	North America
SRR3175215	United States	16	Enterobase	B1	Non	Animal	2015	2015	Animal	North America
SRR3184068	United States	10	Enterobase	A	Non	Animal	2013	2013	Animal	North America
SRR3466321	United States	1276	Enterobase	NF	Non	Animal	2007	2007	Animal	North America
SRR3657316	United States	641	Enterobase	NF	Non	Animal	1990	1990	Animal	North America
SRR3657317	United States	10	Enterobase	A	Non	Animal	1990	1990	Animal	North America
SRR3657336	United States	641	Enterobase	NF	Non	Animal	1990	1990	Animal	North America
SRR3657338	United States	10	Enterobase	A	Non	Animal	1990	1990	Animal	North America
SRR3657339	United States	10	Enterobase	A	Non	Animal	1990	1990	Animal	North America
SRR3657340	United States	10	Enterobase	A	Non	Animal	1990	1990	Animal	North America
SRR3957106	United States	10	Enterobase	A	Non	Animal	1994	1994	Animal	North America
SRR3987520	India	847	Enterobase	NF	Non	Animal	1990	1990	Animal	Asia
SRR3987538	United States	29	Enterobase	B1	Non	Animal	1990	1990	Animal	North America
SRR3987659	United States	10	Enterobase	A	Non	Animal	1993	1993	Animal	North America
SRR3987973	United States	10	Enterobase	A	Non	Animal	1981	1981	Animal	North America
SRR3988152	United States	973	Enterobase	NF	Non	Animal	1980	1980	Animal	North America
SRR3988173	United States	10	Enterobase	A	Non	Animal	1981	1981	Animal	North America
SRR3989624	United States	10	Enterobase	A	Non	Animal	1993	1993	Animal	North America
SRR3989755	United States	10	Enterobase	A	Non	Animal	1978	1978	Animal	North America
SRR3989759	United States	641	Enterobase	NF	Non	Animal	1978	1978	Animal	North America
SRR4046408	United States	10	Enterobase	A	Non	Animal	2014	2014	Animal	North America
SRR4259697	United States	1276	Enterobase	NF	Non	Animal	2014	2014	Animal	North America
SRR4294964	United States	10	Enterobase	A	Non	Animal	2014	2014	Animal	North America
SRR5181524	United States	10	Enterobase	A	Non	Animal	2014	2014	Animal	North America
SRR5185883	United States	10	Enterobase	A	Non	Animal	1990	1990	Animal	North America
SRR5187823	United States	10	Enterobase	A	Non	Animal	2003	2003	Animal	North America
SRR5187830	United States	10	Enterobase	A	Non	Animal	1979	1979	Animal	North America
SRR5336246	Mexico	10	Enterobase	A	Non	Animal	2002	2002	Animal	North America
SRR5336261	United States	10	Enterobase	A	Non	Animal	2003	2003	Animal	North America
SRR5418482	United States	641	Enterobase	NF	Non	Animal	2014	2014	Animal	North America
SRR5418789	United States	716	Enterobase	NF	Non	Animal	2014	2014	Animal	North America
SRR5434364	Uganda	2739	Enterobase	NF	Non	Animal	2016	2016	Animal	Africa
SRR5434365	Uganda	2739	Enterobase	NF	Non	Animal	2016	2016	Animal	Africa
SRR5434369	Uganda	10	Enterobase	A	Non	Animal	2016	2016	Animal	Africa
SRR5434398	Uganda	847	Enterobase	NF	Non	Animal	2016	2016	Animal	Africa
SRR5445211	United States	10	Enterobase	A	Non	Animal	2017	2017	Animal	North America
SRR5452208	United States	641	Enterobase	NF	Non	Animal	2014	2014	Animal	North America
SRR5452293	Uganda	48	Enterobase	A	Non	Animal	2016	2016	Animal	Africa
SRR5459094	Uganda	10	Enterobase	A	Non	Animal	2016	2016	Animal	Africa
SRR5459099	Uganda	10	Enterobase	A	Non	Animal	2016	2016	Animal	Africa
SRR5459132	Uganda	10	Enterobase	A	Non	Animal	2016	2016	Animal	Africa
SRR5470013	United States	10	Enterobase	A	Non	Animal	2014	2014	Animal	North America
SRR5470016	United States	10	Enterobase	A	Non	Animal	2014	2014	Animal	North America
SRR5487895	United States	716	Enterobase	NF	Non	Animal	2015	2015	Animal	North America
SRR5488047	Uganda	48	Enterobase	A	Non	Animal	2016	2016	Animal	Africa
SRR5527060	Uganda	10	Enterobase	A	Non	Animal	2016	2016	Animal	Africa
SRR5527064	Uganda	10	Enterobase	A	Non	Animal	2016	2016	Animal	Africa
SRR5527065	Uganda	10	Enterobase	A	Non	Animal	2016	2016	Animal	Africa
SRR5527069	Uganda	10	Enterobase	A	Non	Animal	2016	2016	Animal	Africa
SRR5646655	Uganda	641	Enterobase	NF	Non	Animal	2016	2016	Animal	Africa
SRR5646680	Uganda	10	Enterobase	A	Non	Animal	2016	2016	Animal	Africa
SRR5890307	United States	69	Enterobase	D	Non	Animal	2017	2017	Animal	North America
SRR5901521	United States	10	Enterobase	A	Non	Animal	2017	2017	Animal	North America
SRR5912890	United States	69	Enterobase	D	Non	Animal	2017	2017	Animal	North America
SRR6039973	United States	10	Enterobase	A	Non	Animal	2017	2017	Animal	North America
SRR6231922	United States	48	Enterobase	A	Non	Animal	2017	2017	Animal	North America
SRR6231927	United States	10	Enterobase	A	Non	Animal	2017	2017	Animal	North America
SRR6238122	United States	69	Enterobase	D	Non	Animal	2017	2017	Animal	North America
SRR6238137	United States	69	Enterobase	D	Non	Animal	2017	2017	Animal	North America
SRR6292599	United States	69	Enterobase	D	Non	Animal	2017	2017	Animal	North America
SRR6373154	United States	10	Enterobase	A	Non	Animal	2017	2017	Animal	North America
SRR6373155	United States	69	Enterobase	D	Non	Animal	2017	2017	Animal	North America
SRR6373589	United States	48	Enterobase	A	Non	Animal	2017	2017	Animal	North America
SRR6398702	United States	48	Enterobase	A	Non	Animal	2014	2014	Animal	North America
SRR6441142	United States	10	Enterobase	A	Non	Animal	1979	1979	Animal	North America
SRR6495067	United States	10	Enterobase	A	Non	Animal	2017	2017	Animal	North America
SRR6505022	United States	48	Enterobase	A	Non	Animal	2017	2017	Animal	North America
SRR6505049	United States	10	Enterobase	A	Non	Animal	2017	2017	Animal	North America
SRR6680335	United States	48	Enterobase	A	Non	Animal	2017	2017	Animal	North America
SRR6680605	United States	1727	Enterobase	NF	Non	Animal	2017	2017	Animal	North America
SRR6680677	United States	48	Enterobase	A	Non	Animal	2017	2017	Animal	North America
SRR6681098	United States	1727	Enterobase	NF	Non	Animal	2017	2017	Animal	North America
SRR6682075	United States	1727	Enterobase	NF	Non	Animal	2017	2017	Animal	North America
SRR6682898	United States	1727	Enterobase	NF	Non	Animal	2017	2017	Animal	North America
SRR6683744	United States	69	Enterobase	D	Non	Animal	2017	2017	Animal	North America
SRR6683745	United States	1727	Enterobase	NF	Non	Animal	2017	2017	Animal	North America
SRR6788247	United States	423	Enterobase	NF	Non	Animal	2005	2005	Animal	North America
SRR6788248	United States	10	Enterobase	A	Non	Animal	1980	1980	Animal	North America
SRR6793090	United States	10	Enterobase	A	Non	Animal	1979	1979	Animal	North America
SRR6793286	United States	28	Enterobase	ABD	Non	Animal	2003	2003	Animal	North America
SRR6793414	United States	10	Enterobase	A	Non	Animal	1979	1979	Animal	North America
SRR6793748	United States	10	Enterobase	A	Non	Animal	1979	1979	Animal	North America
SRR6821046	United States	641	Enterobase	NF	Non	Animal	2014	2014	Animal	North America
SRR6933164	United States	10	Enterobase	A	Non	Animal	2018	2018	Animal	North America
SRR6940347	United States	10	Enterobase	A	Non	Animal	2018	2018	Animal	North America
SRR6940385	United States	10	Enterobase	A	Non	Animal	2018	2018	Animal	North America
SRR6973081	United States	10	Enterobase	A	Non	Animal	2018	2018	Animal	North America
SRR6979753	United States	1721	Enterobase	NF	Non	Animal	2018	2018	Animal	North America
SRR6979754	United States	10	Enterobase	A	Non	Animal	2018	2018	Animal	North America
SRR6985859	United States	48	Enterobase	A	Non	Animal	1998	1998	Animal	North America
SRR6986335	United States	278	Enterobase	AxB1	Non	Animal	2018	2018	Animal	North America
SRR7011854	United States	69	Enterobase	D	Non	Animal	2018	2018	Animal	North America
SRR7041735	United States	10	Enterobase	A	Non	Animal	2000	2000	Animal	North America
SRR7041750	United States	48	Enterobase	A	Non	Animal	2000	2000	Animal	North America
SRR7066521	United States	1308	Enterobase	NF	Non	Animal	2000	2000	Animal	North America
SRR7096236	United States	69	Enterobase	D	Non	Animal	2018	2018	Animal	North America
SRR7135441	United States	10	Enterobase	A	Non	Animal	1978	1978	Animal	North America
SRR7140556	United States	10	Enterobase	A	Non	Animal	2018	2018	Animal	North America
SRR7140587	United States	48	Enterobase	A	Non	Animal	2018	2018	Animal	North America
SRR7140596	United States	10	Enterobase	A	Non	Animal	2018	2018	Animal	North America
SRR7140612	United States	69	Enterobase	D	Non	Animal	2018	2018	Animal	North America
SRR7192406	United States	69	Enterobase	D	Non	Animal	2018	2018	Animal	North America
SRR7439124	United States	10	Enterobase	A	Non	Animal	2018	2018	Animal	North America
SRR7439324	United States	69	Enterobase	D	Non	Animal	2018	2018	Animal	North America
SRR7439325	United States	10	Enterobase	A	Non	Animal	2018	2018	Animal	North America
SRR7468995	United States	10	Enterobase	A	Non	Animal	2018	2018	Animal	North America
SRR7495365	United States	69	Enterobase	D	Non	Animal	2018	2018	Animal	North America
SRR7501040	United States	10	Enterobase	A	Non	Animal	2018	2018	Animal	North America
SRR7615128	United States	10	Enterobase	A	Non	Animal	2018	2018	Animal	North America
SRR7615180	United States	10	Enterobase	A	Non	Animal	2018	2018	Animal	North America
SRR7624326	United States	69	Enterobase	D	Non	Animal	2018	2018	Animal	North America
SRR7635019	United States	69	Enterobase	D	Non	Animal	2018	2018	Animal	North America
SRR7661056	United States	10	Enterobase	A	Non	Animal	2018	2018	Animal	North America
SRR7661172	United States	10	Enterobase	A	Non	Animal	2018	2018	Animal	North America
SRR7754562	United States	10	Enterobase	A	Non	Animal	2018	2018	Animal	North America
SRR7754596	United States	10	Enterobase	A	Non	Animal	2018	2018	Animal	North America
SRR7789478	United States	69	Enterobase	D	Non	Animal	2018	2018	Animal	North America
SRR7903294	United States	10	Enterobase	A	Non	Animal	2018	2018	Animal	North America
SRR8080802	United States	10	Enterobase	A	Non	Animal	2018	2018	Animal	North America
SRR8095287	United States	10	Enterobase	A	Non	Animal	2017	2017	Animal	North America
SRR8095293	United States	2334	Enterobase	NF	Non	Animal	2017	2017	Animal	North America
SRR8095302	United States	69	Enterobase	D	Non	Animal	2017	2017	Animal	North America
SRR8095329	United States	1727	Enterobase	NF	Non	Animal	2017	2017	Animal	North America
SRR8095367	United States	10	Enterobase	A	Non	Animal	2017	2017	Animal	North America
SRR8095384	United States	10	Enterobase	A	Non	Animal	2017	2017	Animal	North America
SRR8095406	United States	10	Enterobase	A	Non	Animal	2017	2017	Animal	North America
SRR8095407	United States	1276	Enterobase	NF	Non	Animal	2017	2017	Animal	North America
SRR8095425	United States	48	Enterobase	A	Non	Animal	2017	2017	Animal	North America
SRR8095438	United States	69	Enterobase	D	Non	Animal	2017	2017	Animal	North America
SRR8095449	United States	48	Enterobase	A	Non	Animal	2017	2017	Animal	North America
SRR8095455	United States	69	Enterobase	D	Non	Animal	2017	2017	Animal	North America
SRR8095485	United States	10	Enterobase	A	Non	Animal	2017	2017	Animal	North America
SRR8095493	United States	10	Enterobase	A	Non	Animal	2017	2017	Animal	North America
SRR8095496	United States	48	Enterobase	A	Non	Animal	2017	2017	Animal	North America
SRR8095519	United States	10	Enterobase	A	Non	Animal	2017	2017	Animal	North America
SRR8095618	United States	10	Enterobase	A	Non	Animal	2017	2017	Animal	North America
SRR8095647	United States	10	Enterobase	A	Non	Animal	2017	2017	Animal	North America
SRR8095683	United States	10	Enterobase	A	Non	Animal	2017	2017	Animal	North America
SRR8095701	United States	48	Enterobase	A	Non	Animal	2017	2017	Animal	North America
SRR8095706	United States	10	Enterobase	A	Non	Animal	2017	2017	Animal	North America
SRR8095745	United States	48	Enterobase	A	Non	Animal	2017	2017	Animal	North America
SRR8095753	United States	69	Enterobase	D	Non	Animal	2017	2017	Animal	North America
SRR8095755	United States	278	Enterobase	AxB1	Non	Animal	2017	2017	Animal	North America
SRR8095764	United States	10	Enterobase	A	Non	Animal	2017	2017	Animal	North America
SRR8095837	United States	29	Enterobase	B1	Non	Animal	2017	2017	Animal	North America
SRR8095877	United States	48	Enterobase	A	Non	Animal	2017	2017	Animal	North America
SRR8095912	United States	10	Enterobase	A	Non	Animal	2017	2017	Animal	North America
SRR8095938	United States	69	Enterobase	D	Non	Animal	2017	2017	Animal	North America
SRR8095960	United States	10	Enterobase	A	Non	Animal	2017	2017	Animal	North America
SRR8095963	United States	10	Enterobase	A	Non	Animal	2017	2017	Animal	North America
SRR5018303	United Kingdom	127	Enterobase	B2	NF	NF	2015	2015	NF	Europe
SRR5023679	United Kingdom	335	Enterobase	NF	NF	NF	2015	2015	NF	Europe
SRR5030784	United Kingdom	218	Enterobase	A	NF	NF	2015	2015	NF	Europe
SRR5030805	United Kingdom	10	Enterobase	A	NF	NF	2016	2016	NF	Europe
SRR5031110	United Kingdom	29	Enterobase	B1	NF	NF	2016	2016	NF	Europe
SRR5031169	United Kingdom	10	Enterobase	A	NF	NF	2016	2016	NF	Europe
SRR5031192	United Kingdom	127	Enterobase	B2	NF	NF	2015	2015	NF	Europe
SRR5031243	United Kingdom	28	Enterobase	ABD	NF	NF	2015	2015	NF	Europe
SRR5033646	United Kingdom	10	Enterobase	A	NF	NF	2013	2013	NF	Europe
SRR5335920	United States	641	Enterobase	NF	NF	NF	1987	1987	NF	North America
SRR5470159	United Kingdom	10	Enterobase	A	NF	NF	2016	2016	NF	Europe
SRR5649223	United States	10	Enterobase	A	NF	NF	2015	2015	NF	North America
SRR5650197	United States	10	Enterobase	A	NF	NF	2015	2015	NF	North America
SRR5650513	United States	48	Enterobase	A	NF	NF	2014	2014	NF	North America
SRR5659129	United States	48	Enterobase	A	NF	NF	2015	2015	NF	North America
SRR5659154	United States	10	Enterobase	A	NF	NF	2015	2015	NF	North America
SRR5942287	United States	2522	Enterobase	NF	NF	NF	2017	2017	NF	North America
SRR6109138	United States	29	Enterobase	B1	NF	NF	2017	2017	NF	North America
SRR6109202	United States	737	Enterobase	NF	NF	NF	2017	2017	NF	North America
SRR7064476	United States	127	Enterobase	B2	NF	NF	2017	2017	NF	North America
SRR7798779	United States	127	Enterobase	B2	NF	NF	2018	2018	NF	North America
SRR7799158	United States	200	Enterobase	B1	NF	NF	2018	2018	NF	North America
SRR1505404	United States	10	Enterobase	A	Non	Animal	2009	2009	Animal	North America
SRR2054383	United States	10	Enterobase	A	Non	Animal	2009	2009	Animal	North America
SRR2085676	United States	278	Enterobase	AxB1	Non	Animal	2009	2009	Animal	North America
SRR2085683	United States	10	Enterobase	A	Non	Animal	2009	2009	Animal	North America
SRR2085737	United States	10	Enterobase	A	Non	Animal	2009	2009	Animal	North America
SRR2174083	United States	16	Enterobase	B1	Non	Animal	NF	NF	Animal	North America
SRR2775032	United States	16	Enterobase	B1	Non	Animal	2015	2015	Animal	North America
SRR2920453	United States	16	Enterobase	B1	Non	Animal	2015	2015	Animal	North America
SRR2970151	United States	10	Enterobase	A	Non	Animal	2014	2014	Animal	North America
SRR2970169	United States	10	Enterobase	A	Non	Animal	2014	2014	Animal	North America
SRR2970172	United States	48	Enterobase	A	Non	Animal	2014	2014	Animal	North America
SRR2970173	United States	278	Enterobase	AxB1	Non	Animal	2014	2014	Animal	North America
SRR2970179	United States	10	Enterobase	A	Non	Animal	2014	2014	Animal	North America
SRR2970183	United States	10	Enterobase	A	Non	Animal	2014	2014	Animal	North America
SRR2970185	United States	1727	Enterobase	NF	Non	Animal	2014	2014	Animal	North America
SRR2970191	United States	1172	Enterobase	NF	Non	Animal	2014	2014	Animal	North America
SRR2970194	United States	10	Enterobase	A	Non	Animal	2014	2014	Animal	North America
SRR2970195	United States	10	Enterobase	A	Non	Animal	2014	2014	Animal	North America
SRR2970196	United States	10	Enterobase	A	Non	Animal	2014	2014	Animal	North America
SRR2970202	United States	10	Enterobase	A	Non	Animal	2014	2014	Animal	North America
SRR2970206	United States	48	Enterobase	A	Non	Animal	2014	2014	Animal	North America
SRR2970215	United States	10	Enterobase	A	Non	Animal	2014	2014	Animal	North America
SRR2970234	United States	867	Enterobase	NF	Non	Animal	2014	2014	Animal	North America
SRR2970237	United States	10	Enterobase	A	Non	Animal	2014	2014	Animal	North America
SRR2970242	United States	10	Enterobase	A	Non	Animal	2014	2014	Animal	North America
SRR2970258	United States	278	Enterobase	AxB1	Non	Animal	2014	2014	Animal	North America
SRR2970261	United States	10	Enterobase	A	Non	Animal	2014	2014	Animal	North America
SRR2970271	United States	278	Enterobase	AxB1	Non	Animal	2014	2014	Animal	North America
SRR2970272	United States	278	Enterobase	AxB1	Non	Animal	2014	2014	Animal	North America
SRR2970273	United States	48	Enterobase	A	Non	Animal	2014	2014	Animal	North America
SRR2970282	United States	48	Enterobase	A	Non	Animal	2014	2014	Animal	North America
SRR2970285	United States	1308	Enterobase	NF	Non	Animal	2014	2014	Animal	North America
SRR2970288	United States	10	Enterobase	A	Non	Animal	2014	2014	Animal	North America
SRR2970897	United States	16	Enterobase	B1	Non	Animal	2015	2015	Animal	North America
SRR2986093	United States	16	Enterobase	B1	Non	Animal	2015	2015	Animal	North America
SRR3016030	United States	16	Enterobase	B1	Non	Animal	2015	2015	Animal	North America
SRR3016132	United States	16	Enterobase	B1	Non	Animal	2015	2015	Animal	North America
SRR3016233	United States	29	Enterobase	B1	Non	Animal	2015	2015	Animal	North America
SRR3018367	United States	29	Enterobase	B1	Non	Animal	2011	2011	Animal	North America
SRR3018368	United States	29	Enterobase	B1	Non	Animal	2011	2011	Animal	North America
SRR3018369	United States	29	Enterobase	B1	Non	Animal	2011	2011	Animal	North America
SRR3018370	United States	29	Enterobase	B1	Non	Animal	2011	2011	Animal	North America
SRR3018371	United States	29	Enterobase	B1	Non	Animal	2011	2011	Animal	North America
SRR3018372	United States	29	Enterobase	B1	Non	Animal	2011	2011	Animal	North America
SRR3018374	United States	29	Enterobase	B1	Non	Animal	2011	2011	Animal	North America
SRR3018375	United States	29	Enterobase	B1	Non	Animal	2011	2011	Animal	North America
SRR3018376	United States	29	Enterobase	B1	Non	Animal	2011	2011	Animal	North America
SRR3018377	United States	29	Enterobase	B1	Non	Animal	2011	2011	Animal	North America
SRR3018378	United States	29	Enterobase	B1	Non	Animal	2011	2011	Animal	North America
SRR3018379	United States	29	Enterobase	B1	Non	Animal	2011	2011	Animal	North America
SRR3018380	United States	29	Enterobase	B1	Non	Animal	2011	2011	Animal	North America
SRR3018381	United States	29	Enterobase	B1	Non	Animal	2011	2011	Animal	North America
SRR3018382	United States	29	Enterobase	B1	Non	Animal	2011	2011	Animal	North America
SRR3018383	United States	29	Enterobase	B1	Non	Animal	2011	2011	Animal	North America
SRR3018384	United States	29	Enterobase	B1	Non	Animal	2011	2011	Animal	North America
SRR3018385	United States	29	Enterobase	B1	Non	Animal	2011	2011	Animal	North America
SRR3018386	United States	29	Enterobase	B1	Non	Animal	2011	2011	Animal	North America
SRR3018387	United States	29	Enterobase	B1	Non	Animal	2011	2011	Animal	North America
SRR3018388	United States	29	Enterobase	B1	Non	Animal	2011	2011	Animal	North America
SRR3018389	United States	29	Enterobase	B1	Non	Animal	2011	2011	Animal	North America
SRR3018390	United States	29	Enterobase	B1	Non	Animal	2011	2011	Animal	North America
SRR3018391	United States	29	Enterobase	B1	Non	Animal	2011	2011	Animal	North America
SRR3018393	United States	29	Enterobase	B1	Non	Animal	2011	2011	Animal	North America
SRR3018394	United States	29	Enterobase	B1	Non	Animal	2011	2011	Animal	North America
SRR3018395	United States	29	Enterobase	B1	Non	Animal	2011	2011	Animal	North America
SRR3018396	United States	29	Enterobase	B1	Non	Animal	2011	2011	Animal	North America
SRR3018397	United States	29	Enterobase	B1	Non	Animal	2011	2011	Animal	North America
SRR3018398	United States	29	Enterobase	B1	Non	Animal	2011	2011	Animal	North America
SRR3018399	United States	29	Enterobase	B1	Non	Animal	2011	2011	Animal	North America
SRR3018400	United States	29	Enterobase	B1	Non	Animal	2011	2011	Animal	North America
SRR3018401	United States	29	Enterobase	B1	Non	Animal	2011	2011	Animal	North America
SRR3018402	United States	29	Enterobase	B1	Non	Animal	2011	2011	Animal	North America
SRR3018403	United States	29	Enterobase	B1	Non	Animal	2011	2011	Animal	North America
SRR3018405	United States	29	Enterobase	B1	Non	Animal	2011	2011	Animal	North America
SRR3018406	United States	29	Enterobase	B1	Non	Animal	2011	2011	Animal	North America
SRR3018407	United States	29	Enterobase	B1	Non	Animal	2011	2011	Animal	North America
SRR3018408	United States	29	Enterobase	B1	Non	Animal	2011	2011	Animal	North America
SRR3018409	United States	29	Enterobase	B1	Non	Animal	2011	2011	Animal	North America
SRR3098448	United States	16	Enterobase	B1	Non	Animal	2015	2015	Animal	North America
SRR3241694	United States	16	Enterobase	B1	Non	Animal	2015	2015	Animal	North America
SRR3403678	United States	16	Enterobase	B1	Non	Animal	2015	2015	Animal	North America
SRR3405514	United States	16	Enterobase	B1	Non	Animal	2015	2015	Animal	North America
SRR3406061	United States	16	Enterobase	B1	Non	Animal	2015	2015	Animal	North America
SRR3437873	United States	16	Enterobase	B1	Non	Animal	2015	2015	Animal	North America
SRR3437877	United States	16	Enterobase	B1	Non	Animal	2015	2015	Animal	North America
SRR3438299	United States	10	Enterobase	A	Non	Animal	1983	1983	Animal	North America
SRR3438300	United States	10	Enterobase	A	Non	Animal	1983	1983	Animal	North America
SRR3438302	United States	10	Enterobase	A	Non	Animal	1983	1983	Animal	North America
SRR3438304	United States	10	Enterobase	A	Non	Animal	1983	1983	Animal	North America
SRR3438310	United States	641	Enterobase	NF	Non	Animal	1983	1983	Animal	North America
SRR3438317	United States	10	Enterobase	A	Non	Animal	1983	1983	Animal	North America
SRR3440342	United States	16	Enterobase	B1	Non	Animal	2015	2015	Animal	North America
SRR3457713	United States	2354	Enterobase	NF	Non	Animal	1983	1983	Animal	North America
SRR3457717	United States	10	Enterobase	A	Non	Animal	1983	1983	Animal	North America
SRR3457724	United States	641	Enterobase	NF	Non	Animal	1983	1983	Animal	North America
SRR3457728	United States	10	Enterobase	A	Non	Animal	1983	1983	Animal	North America
SRR3457735	United States	2354	Enterobase	NF	Non	Animal	1983	1983	Animal	North America
SRR3457776	United States	16	Enterobase	B1	Non	Animal	2015	2015	Animal	North America
SRR3465472	United States	10	Enterobase	A	Non	Animal	1983	1983	Animal	North America
SRR3465491	United States	2522	Enterobase	NF	Non	Animal	1983	1983	Animal	North America
SRR3465506	United States	10	Enterobase	A	Non	Animal	1983	1983	Animal	North America
SRR3465509	United States	127	Enterobase	B2	Non	Animal	1983	1983	Animal	North America
SRR3465510	United States	10	Enterobase	A	Non	Animal	1983	1983	Animal	North America
SRR3466318	United States	2521	Enterobase	NF	Non	Animal	2006	2006	Animal	North America
SRR3466383	United States	10	Enterobase	A	Non	Animal	2008	2008	Animal	North America
SRR3466385	United States	641	Enterobase	NF	Non	Animal	2008	2008	Animal	North America
SRR3657383	United States	737	Enterobase	NF	Non	Animal	1988	1988	Animal	North America
SRR3657384	New Zealand	10	Enterobase	A	Non	Animal	1988	1988	Animal	Oceania
SRR3657427	United States	10	Enterobase	A	Non	Animal	1988	1988	Animal	North America
SRR3726211	United States	641	Enterobase	NF	Non	Animal	1975	1975	Animal	North America
SRR3825876	United States	278	Enterobase	AxB1	Non	Animal	1995	1995	Animal	North America
SRR3951481	Indonesia	48	Enterobase	A	Non	Animal	1995	1995	Animal	Asia
SRR3957064	United States	278	Enterobase	AxB1	Non	Animal	1994	1994	Animal	North America
SRR3957068	United States	1727	Enterobase	NF	Non	Animal	1987	1987	Animal	North America
SRR3957086	United States	641	Enterobase	NF	Non	Animal	1996	1996	Animal	North America
SRR3957087	United States	641	Enterobase	NF	Non	Animal	1996	1996	Animal	North America
SRR3957088	United States	69	Enterobase	D	Non	Animal	1996	1996	Animal	North America
SRR3957116	Canada	10	Enterobase	A	Non	Animal	1990	1990	Animal	North America
SRR3971191	United States	423	Enterobase	NF	Non	Animal	1975	1975	Animal	North America
SRR3971766	United States	29	Enterobase	B1	Non	Animal	1995	1995	Animal	North America
SRR3971770	United States	10	Enterobase	A	Non	Animal	1995	1995	Animal	North America
SRR3971772	United States	10	Enterobase	A	Non	Animal	1996	1996	Animal	North America
SRR3972635	United States	10	Enterobase	A	Non	Animal	1997	1997	Animal	North America
SRR3974397	United States	10	Enterobase	A	Non	Animal	1983	1983	Animal	North America
SRR3975192	United States	10	Enterobase	A	Non	Animal	1995	1995	Animal	North America
SRR3975209	United States	69	Enterobase	D	Non	Animal	1995	1995	Animal	North America
SRR3975550	United States	641	Enterobase	NF	Non	Animal	1989	1989	Animal	North America
SRR3975554	United States	641	Enterobase	NF	Non	Animal	1989	1989	Animal	North America
SRR3977245	United States	2354	Enterobase	NF	Non	Animal	1983	1983	Animal	North America
SRR3977440	United States	48	Enterobase	A	Non	Animal	1983	1983	Animal	North America
SRR3977443	United States	29	Enterobase	B1	Non	Animal	1983	1983	Animal	North America
SRR3986233	United States	2354	Enterobase	NF	Non	Animal	1987	1987	Animal	North America
SRR3987481	United States	10	Enterobase	A	Non	Animal	1983	1983	Animal	North America
SRR3987502	United States	10	Enterobase	A	Non	Animal	1983	1983	Animal	North America
SRR3987505	United States	10	Enterobase	A	Non	Animal	1983	1983	Animal	North America
SRR3987506	United States	10	Enterobase	A	Non	Animal	1983	1983	Animal	North America
SRR3987530	United States	10	Enterobase	A	Non	Animal	1990	1990	Animal	North America
SRR3987531	United States	973	Enterobase	NF	Non	Animal	1990	1990	Animal	North America
SRR3987548	India	10	Enterobase	A	Non	Animal	1990	1990	Animal	Asia
SRR3987551	Canada	10	Enterobase	A	Non	Animal	1990	1990	Animal	North America
SRR3987554	Canada	10	Enterobase	A	Non	Animal	1990	1990	Animal	North America
SRR3987556	Canada	10	Enterobase	A	Non	Animal	1990	1990	Animal	North America
SRR3987622	United States	973	Enterobase	NF	Non	Animal	1991	1991	Animal	North America
SRR3987627	United States	10	Enterobase	A	Non	Animal	1991	1991	Animal	North America
SRR3987635	United States	10	Enterobase	A	Non	Animal	1992	1992	Animal	North America
SRR3987669	United States	278	Enterobase	AxB1	Non	Animal	1980	1980	Animal	North America
SRR3987671	United States	641	Enterobase	NF	Non	Animal	1980	1980	Animal	North America
SRR3987672	United States	10	Enterobase	A	Non	Animal	1980	1980	Animal	North America
SRR3987681	United States	10	Enterobase	A	Non	Animal	1983	1983	Animal	North America
SRR3987688	United States	10	Enterobase	A	Non	Animal	1986	1986	Animal	North America
SRR3987691	United States	847	Enterobase	NF	Non	Animal	1986	1986	Animal	North America
SRR3987697	United States	48	Enterobase	A	Non	Animal	1983	1983	Animal	North America
SRR3987700	United States	28	Enterobase	ABD	Non	Animal	1983	1983	Animal	North America
SRR3987713	United States	48	Enterobase	A	Non	Animal	1983	1983	Animal	North America
SRR3987715	United States	127	Enterobase	B2	Non	Animal	1983	1983	Animal	North America
SRR3987720	United States	641	Enterobase	NF	Non	Animal	1983	1983	Animal	North America
SRR3987722	United States	10	Enterobase	A	Non	Animal	1983	1983	Animal	North America
SRR3987729	United States	973	Enterobase	NF	Non	Animal	1983	1983	Animal	North America
SRR3987731	United States	69	Enterobase	D	Non	Animal	1983	1983	Animal	North America
SRR3987749	United States	973	Enterobase	NF	Non	Animal	1983	1983	Animal	North America
SRR3987898	United States	1308	Enterobase	NF	Non	Animal	1983	1983	Animal	North America
SRR3987937	United States	10	Enterobase	A	Non	Animal	1988	1988	Animal	North America
SRR3987942	United States	10	Enterobase	A	Non	Animal	1988	1988	Animal	North America
SRR3987949	United States	10	Enterobase	A	Non	Animal	1978	1978	Animal	North America
SRR3987950	United States	641	Enterobase	NF	Non	Animal	1978	1978	Animal	North America
SRR3987963	United States	10	Enterobase	A	Non	Animal	1981	1981	Animal	North America
SRR3987985	United States	2521	Enterobase	NF	Non	Animal	1980	1980	Animal	North America
SRR3987986	United States	10	Enterobase	A	Non	Animal	1980	1980	Animal	North America
SRR3987987	United States	10	Enterobase	A	Non	Animal	1980	1980	Animal	North America
SRR3987988	United States	10	Enterobase	A	Non	Animal	1980	1980	Animal	North America
SRR3988015	United States	130	Enterobase	D	Non	Animal	1983	1983	Animal	North America
SRR3988040	United States	127	Enterobase	B2	Non	Animal	1983	1983	Animal	North America
SRR3988045	United States	10	Enterobase	A	Non	Animal	1983	1983	Animal	North America
SRR3988062	United States	2521	Enterobase	NF	Non	Animal	1983	1983	Animal	North America
SRR3988106	United States	2248	Enterobase	NF	Non	Animal	1983	1983	Animal	North America
SRR3988107	United States	2248	Enterobase	NF	Non	Animal	1983	1983	Animal	North America
SRR3988108	United States	69	Enterobase	D	Non	Animal	1983	1983	Animal	North America
SRR3988112	United States	278	Enterobase	AxB1	Non	Animal	1983	1983	Animal	North America
SRR3988116	United States	10	Enterobase	A	Non	Animal	1981	1981	Animal	North America
SRR3988119	United States	10	Enterobase	A	Non	Animal	1981	1981	Animal	North America
SRR3988121	United States	641	Enterobase	NF	Non	Animal	1982	1982	Animal	North America
SRR3988122	United States	1248	Enterobase	NF	Non	Animal	1982	1982	Animal	North America
SRR3988123	United States	10	Enterobase	A	Non	Animal	1982	1982	Animal	North America
SRR3988126	United States	10	Enterobase	A	Non	Animal	1982	1982	Animal	North America
SRR3988127	United States	10	Enterobase	A	Non	Animal	1982	1982	Animal	North America
SRR3988134	United States	10	Enterobase	A	Non	Animal	1982	1982	Animal	North America
SRR3988137	United States	10	Enterobase	A	Non	Animal	1982	1982	Animal	North America
SRR3988143	United States	641	Enterobase	NF	Non	Animal	1980	1980	Animal	North America
SRR3988156	United States	10	Enterobase	A	Non	Animal	1980	1980	Animal	North America
SRR3988158	United States	10	Enterobase	A	Non	Animal	1980	1980	Animal	North America
SRR3988164	United States	10	Enterobase	A	Non	Animal	1980	1980	Animal	North America
SRR3988165	United States	10	Enterobase	A	Non	Animal	1980	1980	Animal	North America
SRR3988170	United States	278	Enterobase	AxB1	Non	Animal	1981	1981	Animal	North America
SRR3988171	United States	10	Enterobase	A	Non	Animal	1981	1981	Animal	North America
SRR3988181	United States	10	Enterobase	A	Non	Animal	1983	1983	Animal	North America
SRR3988188	United States	10	Enterobase	A	Non	Animal	1983	1983	Animal	North America
SRR3988191	United States	10	Enterobase	A	Non	Animal	1983	1983	Animal	North America
SRR3989582	United States	129	Enterobase	B1	Non	Animal	2013	2013	Animal	North America
SRR3989583	United States	10	Enterobase	A	Non	Animal	2013	2013	Animal	North America
SRR3989586	United States	48	Enterobase	A	Non	Animal	2013	2013	Animal	North America
SRR3989589	United States	48	Enterobase	A	Non	Animal	2013	2013	Animal	North America
SRR3989692	United States	10	Enterobase	A	Non	Animal	1983	1983	Animal	North America
SRR3989732	United States	130	Enterobase	D	Non	Animal	1983	1983	Animal	North America
SRR3989747	United States	10	Enterobase	A	Non	Animal	1976	1976	Animal	North America
SRR3989782	United States	10	Enterobase	A	Non	Animal	1979	1979	Animal	North America
SRR3989783	United States	10	Enterobase	A	Non	Animal	1979	1979	Animal	North America
SRR3989801	United States	278	Enterobase	AxB1	Non	Animal	1979	1979	Animal	North America
SRR3989803	United States	218	Enterobase	A	Non	Animal	1979	1979	Animal	North America
SRR3989804	United States	10	Enterobase	A	Non	Animal	1979	1979	Animal	North America
SRR3993746	United States	29	Enterobase	B1	Non	Animal	1999	1999	Animal	North America
SRR3993752	China	10	Enterobase	A	Non	Animal	2000	2000	Animal	Asia
SRR3993770	China	10	Enterobase	A	Non	Animal	2000	2000	Animal	Asia
SRR3993777	United States	641	Enterobase	NF	Non	Animal	2000	2000	Animal	North America
SRR3993778	United States	10	Enterobase	A	Non	Animal	2000	2000	Animal	North America
SRR3993780	United States	10	Enterobase	A	Non	Animal	2000	2000	Animal	North America
SRR3993854	United States	10	Enterobase	A	Non	Animal	1983	1983	Animal	North America
SRR3993865	United States	127	Enterobase	B2	Non	Animal	1983	1983	Animal	North America
SRR3993866	United States	10	Enterobase	A	Non	Animal	1983	1983	Animal	North America
SRR3993872	United States	10	Enterobase	A	Non	Animal	1983	1983	Animal	North America
SRR4046407	United States	10	Enterobase	A	Non	Animal	2014	2014	Animal	North America
SRR4046413	United States	10	Enterobase	A	Non	Animal	2014	2014	Animal	North America
SRR4069557	United States	10	Enterobase	A	Non	Animal	2015	2015	Animal	North America
SRR4175534	United States	10	Enterobase	A	Non	Animal	2014	2014	Animal	North America
SRR4294807	United States	1727	Enterobase	NF	Non	Animal	2014	2014	Animal	North America
SRR4294809	United States	10	Enterobase	A	Non	Animal	2014	2014	Animal	North America
SRR4294818	United States	1727	Enterobase	NF	Non	Animal	2014	2014	Animal	North America
SRR4294820	United States	10	Enterobase	A	Non	Animal	2014	2014	Animal	North America
SRR4294833	United States	10	Enterobase	A	Non	Animal	2014	2014	Animal	North America
SRR4294956	United States	278	Enterobase	AxB1	Non	Animal	2014	2014	Animal	North America
SRR4294962	United States	1248	Enterobase	NF	Non	Animal	2014	2014	Animal	North America
SRR4294975	United States	278	Enterobase	AxB1	Non	Animal	2014	2014	Animal	North America
SRR4301124	United States	641	Enterobase	NF	Non	Animal	2016	2016	Animal	North America
SRR4340448	United States	10	Enterobase	A	Non	Animal	2016	2016	Animal	North America
SRR4340509	United Kingdom	16	Enterobase	B1	Non	Animal	NF	NF	Animal	Europe
SRR4340510	United Kingdom	16	Enterobase	B1	Non	Animal	NF	NF	Animal	Europe
SRR4417885	United States	29	Enterobase	B1	Non	Animal	2016	2016	Animal	North America
SRR4417886	United States	29	Enterobase	B1	Non	Animal	2016	2016	Animal	North America
SRR4417887	United States	29	Enterobase	B1	Non	Animal	2016	2016	Animal	North America
SRR4417888	United States	29	Enterobase	B1	Non	Animal	2016	2016	Animal	North America
SRR4417889	United States	29	Enterobase	B1	Non	Animal	2016	2016	Animal	North America
SRR4417890	United States	29	Enterobase	B1	Non	Animal	2016	2016	Animal	North America
SRR4417891	United States	29	Enterobase	B1	Non	Animal	2016	2016	Animal	North America
SRR4417892	United States	29	Enterobase	B1	Non	Animal	2016	2016	Animal	North America
SRR4417893	United States	29	Enterobase	B1	Non	Animal	2016	2016	Animal	North America
SRR4417894	United States	29	Enterobase	B1	Non	Animal	2016	2016	Animal	North America
SRR4417895	United States	29	Enterobase	B1	Non	Animal	2016	2016	Animal	North America
SRR4417897	United States	29	Enterobase	B1	Non	Animal	2016	2016	Animal	North America
SRR4417898	United States	29	Enterobase	B1	Non	Animal	2016	2016	Animal	North America
SRR4417899	United States	29	Enterobase	B1	Non	Animal	2016	2016	Animal	North America
SRR5117050	United States	278	Enterobase	AxB1	Non	Animal	2016	2016	Animal	North America
SRR5117051	United States	10	Enterobase	A	Non	Animal	2016	2016	Animal	North America
SRR5117052	United States	10	Enterobase	A	Non	Animal	2016	2016	Animal	North America
SRR5117054	United States	48	Enterobase	A	Non	Animal	2016	2016	Animal	North America
SRR5181517	United States	278	Enterobase	AxB1	Non	Animal	2014	2014	Animal	North America
SRR5181550	United States	1727	Enterobase	NF	Non	Animal	2014	2014	Animal	North America
SRR5185882	United States	40	Enterobase	B1	Non	Animal	1983	1983	Animal	North America
SRR5187825	United States	278	Enterobase	AxB1	Non	Animal	1979	1979	Animal	North America
SRR5330818	United States	278	Enterobase	AxB1	Non	Animal	2014	2014	Animal	North America
SRR5336217	United States	10	Enterobase	A	Non	Animal	2000	2000	Animal	North America
SRR5336239	United States	2521	Enterobase	NF	Non	Animal	2001	2001	Animal	North America
SRR5336281	United States	10	Enterobase	A	Non	Animal	1983	1983	Animal	North America
SRR5336297	United States	127	Enterobase	B2	Non	Animal	2001	2001	Animal	North America
SRR5341971	United States	10	Enterobase	A	Non	Animal	2000	2000	Animal	North America
SRR5470038	United States	10	Enterobase	A	Non	Animal	2015	2015	Animal	North America
SRR5470040	United States	847	Enterobase	NF	Non	Animal	2015	2015	Animal	North America
SRR5470828	United States	16	Enterobase	B1	Non	Animal	1998	1998	Animal	North America
SRR5470986	United States	10	Enterobase	A	Non	Animal	2015	2015	Animal	North America
SRR5471002	United States	69	Enterobase	D	Non	Animal	1997	1997	Animal	North America
SRR5487915	United States	10	Enterobase	A	Non	Animal	2015	2015	Animal	North America
SRR5487916	United States	10	Enterobase	A	Non	Animal	2015	2015	Animal	North America
SRR5487918	United States	10	Enterobase	A	Non	Animal	2015	2015	Animal	North America
SRR5526028	United States	10	Enterobase	A	Non	Animal	2017	2017	Animal	North America
SRR5648037	United States	10	Enterobase	A	Non	Animal	2017	2017	Animal	North America
SRR5648040	United States	278	Enterobase	AxB1	Non	Animal	2017	2017	Animal	North America
SRR5680928	United States	10	Enterobase	A	Non	Animal	2015	2015	Animal	North America
SRR5683221	United States	16	Enterobase	B1	Non	Animal	2000	2000	Animal	North America
SRR5683232	United States	16	Enterobase	B1	Non	Animal	2000	2000	Animal	North America
SRR5851440	United States	10	Enterobase	A	Non	Animal	2017	2017	Animal	North America
SRR5851441	United States	69	Enterobase	D	Non	Animal	2017	2017	Animal	North America
SRR5862400	United States	10	Enterobase	A	Non	Animal	2017	2017	Animal	North America
SRR5862406	United States	278	Enterobase	AxB1	Non	Animal	2017	2017	Animal	North America
SRR5865594	United States	69	Enterobase	D	Non	Animal	2017	2017	Animal	North America
SRR5901510	United States	10	Enterobase	A	Non	Animal	2017	2017	Animal	North America
SRR5912883	United States	2562	Enterobase	NF	Non	Animal	2017	2017	Animal	North America
SRR5956528	United States	69	Enterobase	D	Non	Animal	2017	2017	Animal	North America
SRR5958610	United States	278	Enterobase	AxB1	Non	Animal	2017	2017	Animal	North America
SRR5958628	United States	641	Enterobase	NF	Non	Animal	2017	2017	Animal	North America
SRR6010183	United States	10	Enterobase	A	Non	Animal	2017	2017	Animal	North America
SRR6010191	United States	10	Enterobase	A	Non	Animal	2017	2017	Animal	North America
SRR6051640	United States	278	Enterobase	AxB1	Non	Animal	2017	2017	Animal	North America
SRR6051674	United States	10	Enterobase	A	Non	Animal	2017	2017	Animal	North America
SRR6051678	United States	641	Enterobase	NF	Non	Animal	2017	2017	Animal	North America
SRR6179363	United States	16	Enterobase	B1	Non	Animal	2017	2017	Animal	North America
SRR6179820	United States	16	Enterobase	B1	Non	Animal	2017	2017	Animal	North America
SRR6219337	United States	278	Enterobase	AxB1	Non	Animal	2014	2014	Animal	North America
SRR6219405	United States	10	Enterobase	A	Non	Animal	2014	2014	Animal	North America
SRR6219406	United States	10	Enterobase	A	Non	Animal	2014	2014	Animal	North America
SRR6219409	United States	10	Enterobase	A	Non	Animal	2014	2014	Animal	North America
SRR6220197	United States	1308	Enterobase	NF	Non	Animal	2017	2017	Animal	North America
SRR6220296	United States	10	Enterobase	A	Non	Animal	2017	2017	Animal	North America
SRR6231917	United States	10	Enterobase	A	Non	Animal	2017	2017	Animal	North America
SRR6231925	United States	10	Enterobase	A	Non	Animal	2017	2017	Animal	North America
SRR6231936	United States	10	Enterobase	A	Non	Animal	2017	2017	Animal	North America
SRR6238129	United States	278	Enterobase	AxB1	Non	Animal	2017	2017	Animal	North America
SRR6292791	United States	1727	Enterobase	NF	Non	Animal	2017	2017	Animal	North America
SRR6292807	United States	10	Enterobase	A	Non	Animal	2017	2017	Animal	North America
SRR6314301	United States	10	Enterobase	A	Non	Animal	2017	2017	Animal	North America
SRR6314303	United States	10	Enterobase	A	Non	Animal	2017	2017	Animal	North America
SRR6314825	United States	2522	Enterobase	NF	Non	Animal	2017	2017	Animal	North America
SRR6367149	United States	16	Enterobase	B1	Non	Animal	2017	2017	Animal	North America
SRR6367411	United States	16	Enterobase	B1	Non	Animal	2017	2017	Animal	North America
SRR6372967	United States	10	Enterobase	A	Non	Animal	2017	2017	Animal	North America
SRR6373603	United States	10	Enterobase	A	Non	Animal	2017	2017	Animal	North America
SRR6373608	United States	10	Enterobase	A	Non	Animal	2017	2017	Animal	North America
SRR6388498	United States	16	Enterobase	B1	Non	Animal	2017	2017	Animal	North America
SRR6388499	United States	16	Enterobase	B1	Non	Animal	2017	2017	Animal	North America
SRR6412360	United States	278	Enterobase	AxB1	Non	Animal	1987	1987	Animal	North America
SRR6426321	United States	10	Enterobase	A	Non	Animal	2017	2017	Animal	North America
SRR6427360	United States	1276	Enterobase	NF	Non	Animal	1983	1983	Animal	North America
SRR6427365	United States	69	Enterobase	D	Non	Animal	1983	1983	Animal	North America
SRR6427421	United States	10	Enterobase	A	Non	Animal	1999	1999	Animal	North America
SRR6428533	China	10	Enterobase	A	Non	Animal	2000	2000	Animal	Asia
SRR6438320	United States	10	Enterobase	A	Non	Animal	2017	2017	Animal	North America
SRR6438326	United States	10	Enterobase	A	Non	Animal	2017	2017	Animal	North America
SRR6441250	United States	10	Enterobase	A	Non	Animal	1983	1983	Animal	North America
SRR6441270	United States	973	Enterobase	NF	Non	Animal	1983	1983	Animal	North America
SRR6441272	United States	10	Enterobase	A	Non	Animal	1983	1983	Animal	North America
SRR6459232	United States	1307	Enterobase	NF	Non	Animal	2017	2017	Animal	North America
SRR6459234	United States	2521	Enterobase	NF	Non	Animal	2017	2017	Animal	North America
SRR6491200	United States	2521	Enterobase	NF	Non	Animal	2017	2017	Animal	North America
SRR6491681	United States	847	Enterobase	NF	Non	Animal	2017	2017	Animal	North America
SRR6491689	United States	641	Enterobase	NF	Non	Animal	2017	2017	Animal	North America
SRR6495215	United States	2522	Enterobase	NF	Non	Animal	2017	2017	Animal	North America
SRR6495229	United States	641	Enterobase	NF	Non	Animal	2017	2017	Animal	North America
SRR6495249	United States	10	Enterobase	A	Non	Animal	2017	2017	Animal	North America
SRR6495257	United States	10	Enterobase	A	Non	Animal	2017	2017	Animal	North America
SRR6495283	United States	2522	Enterobase	NF	Non	Animal	2017	2017	Animal	North America
SRR6497955	United States	1727	Enterobase	NF	Non	Animal	2017	2017	Animal	North America
SRR6498072	United States	10	Enterobase	A	Non	Animal	2017	2017	Animal	North America
SRR6505024	United States	10	Enterobase	A	Non	Animal	2017	2017	Animal	North America
SRR6505025	United States	10	Enterobase	A	Non	Animal	2017	2017	Animal	North America
SRR6512620	United States	335	Enterobase	NF	Non	Animal	2007	2007	Animal	North America
SRR6703293	United States	10	Enterobase	A	Non	Animal	2009	2009	Animal	North America
SRR6703990	United States	29	Enterobase	B1	Non	Animal	2017	2017	Animal	North America
SRR6713429	United States	1721	Enterobase	NF	Non	Animal	2018	2018	Animal	North America
SRR6726552	United States	218	Enterobase	A	Non	Animal	1988	1988	Animal	North America
SRR6726616	United States	29	Enterobase	B1	Non	Animal	1988	1988	Animal	North America
SRR6726721	United States	10	Enterobase	A	Non	Animal	1988	1988	Animal	North America
SRR6727480	United States	847	Enterobase	NF	Non	Animal	1998	1998	Animal	North America
SRR6728013	United States	10	Enterobase	A	Non	Animal	1988	1988	Animal	North America
SRR6764214	United States	10	Enterobase	A	Non	Animal	2018	2018	Animal	North America
SRR6764225	United States	10	Enterobase	A	Non	Animal	2018	2018	Animal	North America
SRR6766643	United States	29	Enterobase	B1	Non	Animal	2015	2015	Animal	North America
SRR6787315	United States	10	Enterobase	A	Non	Animal	1980	1980	Animal	North America
SRR6787475	United States	10	Enterobase	A	Non	Animal	1980	1980	Animal	North America
SRR6787682	United States	1308	Enterobase	NF	Non	Animal	1980	1980	Animal	North America
SRR6788298	United States	10	Enterobase	A	Non	Animal	1980	1980	Animal	North America
SRR6788324	United States	641	Enterobase	NF	Non	Animal	1980	1980	Animal	North America
SRR6793386	United States	10	Enterobase	A	Non	Animal	1980	1980	Animal	North America
SRR6793447	United States	641	Enterobase	NF	Non	Animal	1980	1980	Animal	North America
SRR6793686	United States	10	Enterobase	A	Non	Animal	2018	2018	Animal	North America
SRR6793689	United States	10	Enterobase	A	Non	Animal	2018	2018	Animal	North America
SRR6793747	United States	10	Enterobase	A	Non	Animal	1979	1979	Animal	North America
SRR6793749	United States	48	Enterobase	A	Non	Animal	1979	1979	Animal	North America
SRR6837379	United States	10	Enterobase	A	Non	Animal	2018	2018	Animal	North America
SRR6843307	United States	641	Enterobase	NF	Non	Animal	2018	2018	Animal	North America
SRR6844252	United States	29	Enterobase	B1	Non	Animal	2018	2018	Animal	North America
SRR6844255	United States	69	Enterobase	D	Non	Animal	2018	2018	Animal	North America
SRR6919205	United States	641	Enterobase	NF	Non	Animal	2000	2000	Animal	North America
SRR6920769	United States	641	Enterobase	NF	Non	Animal	2000	2000	Animal	North America
SRR6921447	United States	48	Enterobase	A	Non	Animal	2000	2000	Animal	North America
SRR6933159	United States	2522	Enterobase	NF	Non	Animal	2018	2018	Animal	North America
SRR6979758	United States	278	Enterobase	AxB1	Non	Animal	2018	2018	Animal	North America
SRR6979759	United States	641	Enterobase	NF	Non	Animal	2018	2018	Animal	North America
SRR6985968	United States	641	Enterobase	NF	Non	Animal	1983	1983	Animal	North America
SRR6986380	United States	10	Enterobase	A	Non	Animal	2018	2018	Animal	North America
SRR6986381	United States	16	Enterobase	B1	Non	Animal	2018	2018	Animal	North America
SRR7009029	United States	48	Enterobase	A	Non	Animal	2018	2018	Animal	North America
SRR7011861	United States	10	Enterobase	A	Non	Animal	2018	2018	Animal	North America
SRR7064601	United States	29	Enterobase	B1	Non	Animal	2000	2000	Animal	North America
SRR7064623	United States	10	Enterobase	A	Non	Animal	2000	2000	Animal	North America
SRR7066501	Argentina	48	Enterobase	A	Non	Animal	2000	2000	Animal	South America
SRR7066571	United States	10	Enterobase	A	Non	Animal	2000	2000	Animal	North America
SRR7084491	United States	10	Enterobase	A	Non	Animal	2018	2018	Animal	North America
SRR7084528	United States	1172	Enterobase	NF	Non	Animal	2018	2018	Animal	North America
SRR7095840	United States	218	Enterobase	A	Non	Animal	2018	2018	Animal	North America
SRR7095842	United States	69	Enterobase	D	Non	Animal	2018	2018	Animal	North America
SRR7096228	United States	278	Enterobase	AxB1	Non	Animal	2018	2018	Animal	North America
SRR7096229	United States	278	Enterobase	AxB1	Non	Animal	2018	2018	Animal	North America
SRR7135403	United States	641	Enterobase	NF	Non	Animal	1999	1999	Animal	North America
SRR7135459	United States	641	Enterobase	NF	Non	Animal	1982	1982	Animal	North America
SRR7135490	United States	10	Enterobase	A	Non	Animal	1999	1999	Animal	North America
SRR7140590	United States	278	Enterobase	AxB1	Non	Animal	2018	2018	Animal	North America
SRR7154582	United States	10	Enterobase	A	Non	Animal	2018	2018	Animal	North America
SRR7186449	United States	10	Enterobase	A	Non	Animal	2017	2017	Animal	North America
SRR7192401	United States	641	Enterobase	NF	Non	Animal	2018	2018	Animal	North America
SRR7192442	United States	10	Enterobase	A	Non	Animal	2018	2018	Animal	North America
SRR7192738	United States	1727	Enterobase	NF	Non	Animal	2018	2018	Animal	North America
SRR7221510	United States	278	Enterobase	AxB1	Non	Animal	2018	2018	Animal	North America
SRR7227917	United States	10	Enterobase	A	Non	Animal	2017	2017	Animal	North America
SRR7231580	United States	1248	Enterobase	NF	Non	Animal	2017	2017	Animal	North America
SRR7257259	United States	10	Enterobase	A	Non	Animal	2018	2018	Animal	North America
SRR7257284	United States	10	Enterobase	A	Non	Animal	2018	2018	Animal	North America
SRR7257301	United States	48	Enterobase	A	Non	Animal	2018	2018	Animal	North America
SRR7257302	United States	10	Enterobase	A	Non	Animal	2018	2018	Animal	North America
SRR7257314	United States	10	Enterobase	A	Non	Animal	2018	2018	Animal	North America
SRR7257333	United States	48	Enterobase	A	Non	Animal	2018	2018	Animal	North America
SRR7257343	United States	10	Enterobase	A	Non	Animal	2018	2018	Animal	North America
SRR7284516	United States	10	Enterobase	A	Non	Animal	2002	2002	Animal	North America
SRR7284660	United States	69	Enterobase	D	Non	Animal	2002	2002	Animal	North America
SRR7284863	United States	10	Enterobase	A	Non	Animal	2002	2002	Animal	North America
SRR7359646	United States	278	Enterobase	AxB1	Non	Animal	2018	2018	Animal	North America
SRR7359647	United States	2522	Enterobase	NF	Non	Animal	2018	2018	Animal	North America
SRR7360400	United States	1308	Enterobase	NF	Non	Animal	2018	2018	Animal	North America
SRR7360402	United States	2521	Enterobase	NF	Non	Animal	2018	2018	Animal	North America
SRR7360588	United States	10	Enterobase	A	Non	Animal	2018	2018	Animal	North America
SRR7406081	United States	1727	Enterobase	NF	Non	Animal	2018	2018	Animal	North America
SRR7406090	United States	278	Enterobase	AxB1	Non	Animal	2018	2018	Animal	North America
SRR7406173	United States	10	Enterobase	A	Non	Animal	2018	2018	Animal	North America
SRR7406187	United States	10	Enterobase	A	Non	Animal	2018	2018	Animal	North America
SRR7406190	United States	218	Enterobase	A	Non	Animal	2018	2018	Animal	North America
SRR7439028	United States	278	Enterobase	AxB1	Non	Animal	2018	2018	Animal	North America
SRR7439292	United States	278	Enterobase	AxB1	Non	Animal	2018	2018	Animal	North America
SRR7439293	United States	10	Enterobase	A	Non	Animal	2018	2018	Animal	North America
SRR7439637	United States	641	Enterobase	NF	Non	Animal	2018	2018	Animal	North America
SRR7458229	United States	69	Enterobase	D	Non	Animal	2018	2018	Animal	North America
SRR7458234	United States	1308	Enterobase	NF	Non	Animal	2018	2018	Animal	North America
SRR7468974	United States	1727	Enterobase	NF	Non	Animal	2018	2018	Animal	North America
SRR7495371	United States	10	Enterobase	A	Non	Animal	2018	2018	Animal	North America
SRR7495375	United States	1727	Enterobase	NF	Non	Animal	2018	2018	Animal	North America
SRR7500860	United States	10	Enterobase	A	Non	Animal	2018	2018	Animal	North America
SRR7543351	United States	2521	Enterobase	NF	Non	Animal	2018	2018	Animal	North America
SRR7543353	United States	2522	Enterobase	NF	Non	Animal	2018	2018	Animal	North America
SRR7543354	United States	278	Enterobase	AxB1	Non	Animal	2018	2018	Animal	North America
SRR7613440	United States	16	Enterobase	B1	Non	Animal	2014	2014	Animal	North America
SRR7613584	United States	69	Enterobase	D	Non	Animal	2018	2018	Animal	North America
SRR7613598	United States	641	Enterobase	NF	Non	Animal	2015	2015	Animal	North America
SRR7613651	United States	2522	Enterobase	NF	Non	Animal	2018	2018	Animal	North America
SRR7613653	United States	10	Enterobase	A	Non	Animal	2018	2018	Animal	North America
SRR7613659	United States	10	Enterobase	A	Non	Animal	2018	2018	Animal	North America
SRR7613665	United States	10	Enterobase	A	Non	Animal	2018	2018	Animal	North America
SRR7613666	United States	10	Enterobase	A	Non	Animal	2018	2018	Animal	North America
SRR7613729	United States	1308	Enterobase	NF	Non	Animal	2014	2014	Animal	North America
SRR7615174	United States	10	Enterobase	A	Non	Animal	2018	2018	Animal	North America
SRR7638034	United States	10	Enterobase	A	Non	Animal	2017	2017	Animal	North America
SRR7638095	United States	847	Enterobase	NF	Non	Animal	2018	2018	Animal	North America
SRR7647876	United States	10	Enterobase	A	Non	Animal	2017	2017	Animal	North America
SRR7652999	United States	29	Enterobase	B1	Non	Animal	2017	2017	Animal	North America
SRR7657525	United States	29	Enterobase	B1	Non	Animal	2018	2018	Animal	North America
SRR7661301	United States	10	Enterobase	A	Non	Animal	2018	2018	Animal	North America
SRR7690505	United States	69	Enterobase	D	Non	Animal	1982	1982	Animal	North America
SRR7690509	United States	127	Enterobase	B2	Non	Animal	1982	1982	Animal	North America
SRR7693504	United States	278	Enterobase	AxB1	Non	Animal	2018	2018	Animal	North America
SRR7693528	United States	10	Enterobase	A	Non	Animal	2018	2018	Animal	North America
SRR7693570	United States	1248	Enterobase	NF	Non	Animal	2018	2018	Animal	North America
SRR7693577	United States	10	Enterobase	A	Non	Animal	2018	2018	Animal	North America
SRR7707882	United States	10	Enterobase	A	Non	Animal	2018	2018	Animal	North America
SRR7707894	United States	278	Enterobase	AxB1	Non	Animal	2018	2018	Animal	North America
SRR7707900	United States	10	Enterobase	A	Non	Animal	2018	2018	Animal	North America
SRR7707901	United States	278	Enterobase	AxB1	Non	Animal	2018	2018	Animal	North America
SRR7707904	United States	278	Enterobase	AxB1	Non	Animal	2018	2018	Animal	North America
SRR7749421	United States	10	Enterobase	A	Non	Animal	2017	2017	Animal	North America
SRR7754547	United States	10	Enterobase	A	Non	Animal	2018	2018	Animal	North America
SRR7754561	United States	1727	Enterobase	NF	Non	Animal	2018	2018	Animal	North America
SRR7758785	United States	641	Enterobase	NF	Non	Animal	2018	2018	Animal	North America
SRR7759302	United States	10	Enterobase	A	Non	Animal	2018	2018	Animal	North America
SRR7786657	United States	973	Enterobase	NF	Non	Animal	2016	2016	Animal	North America
SRR7786672	United States	10	Enterobase	A	Non	Animal	2001	2001	Animal	North America
SRR7786689	United States	48	Enterobase	A	Non	Animal	2000	2000	Animal	North America
SRR7786691	China	10	Enterobase	A	Non	Animal	2000	2000	Animal	Asia
SRR7786734	United States	10	Enterobase	A	Non	Animal	2001	2001	Animal	North America
SRR7789456	United States	1727	Enterobase	NF	Non	Animal	2018	2018	Animal	North America
SRR7789457	United States	10	Enterobase	A	Non	Animal	2018	2018	Animal	North America
SRR7789879	United States	10	Enterobase	A	Non	Animal	2018	2018	Animal	North America
SRR7820151	United States	641	Enterobase	NF	Non	Animal	2018	2018	Animal	North America
SRR7820162	United States	641	Enterobase	NF	Non	Animal	2018	2018	Animal	North America
SRR7820172	United States	10	Enterobase	A	Non	Animal	2018	2018	Animal	North America
SRR7827020	United States	1727	Enterobase	NF	Non	Animal	2018	2018	Animal	North America
SRR7827022	United States	10	Enterobase	A	Non	Animal	2018	2018	Animal	North America
SRR7827028	United States	10	Enterobase	A	Non	Animal	2018	2018	Animal	North America
SRR7870863	United States	10	Enterobase	A	Non	Animal	1975	1975	Animal	North America
SRR7870869	United States	10	Enterobase	A	Non	Animal	1975	1975	Animal	North America
SRR7870872	United States	10	Enterobase	A	Non	Animal	1975	1975	Animal	North America
SRR7870875	United States	29	Enterobase	B1	Non	Animal	1975	1975	Animal	North America
SRR7903296	United States	641	Enterobase	NF	Non	Animal	2018	2018	Animal	North America
SRR7903592	United States	641	Enterobase	NF	Non	Animal	2018	2018	Animal	North America
SRR7903594	United States	48	Enterobase	A	Non	Animal	2018	2018	Animal	North America
SRR7940736	United States	641	Enterobase	NF	Non	Animal	2018	2018	Animal	North America
SRR7942833	United States	16	Enterobase	B1	Non	Animal	2018	2018	Animal	North America
SRR8080756	United States	641	Enterobase	NF	Non	Animal	2018	2018	Animal	North America
SRR8080798	United States	2522	Enterobase	NF	Non	Animal	2018	2018	Animal	North America
SRR8095313	United States	10	Enterobase	A	Non	Animal	2017	2017	Animal	North America
SRR8095332	United States	10	Enterobase	A	Non	Animal	2017	2017	Animal	North America
SRR8095398	United States	10	Enterobase	A	Non	Animal	2017	2017	Animal	North America
SRR8095413	United States	10	Enterobase	A	Non	Animal	2017	2017	Animal	North America
SRR8095436	United States	106	Enterobase	D	Non	Animal	2017	2017	Animal	North America
SRR8095490	United States	48	Enterobase	A	Non	Animal	2017	2017	Animal	North America
SRR8095548	United States	10	Enterobase	A	Non	Animal	2017	2017	Animal	North America
SRR8095567	United States	69	Enterobase	D	Non	Animal	2017	2017	Animal	North America
SRR8095568	United States	10	Enterobase	A	Non	Animal	2017	2017	Animal	North America
SRR8095594	United States	278	Enterobase	AxB1	Non	Animal	2017	2017	Animal	North America
SRR8095596	United States	10	Enterobase	A	Non	Animal	2017	2017	Animal	North America
SRR8095688	United States	69	Enterobase	D	Non	Animal	2017	2017	Animal	North America
SRR8095703	United States	10	Enterobase	A	Non	Animal	2017	2017	Animal	North America
SRR8095721	United States	69	Enterobase	D	Non	Animal	2017	2017	Animal	North America
SRR8095725	United States	1727	Enterobase	NF	Non	Animal	2017	2017	Animal	North America
SRR8095733	United States	278	Enterobase	AxB1	Non	Animal	2017	2017	Animal	North America
SRR8095739	United States	10	Enterobase	A	Non	Animal	2017	2017	Animal	North America
SRR8095751	United States	278	Enterobase	AxB1	Non	Animal	2017	2017	Animal	North America
SRR8095779	United States	10	Enterobase	A	Non	Animal	2017	2017	Animal	North America
SRR8095786	United States	278	Enterobase	AxB1	Non	Animal	2017	2017	Animal	North America
SRR8095794	United States	10	Enterobase	A	Non	Animal	2017	2017	Animal	North America
SRR8095823	United States	48	Enterobase	A	Non	Animal	2017	2017	Animal	North America
SRR8095869	United States	10	Enterobase	A	Non	Animal	2017	2017	Animal	North America
SRR8095873	United States	10	Enterobase	A	Non	Animal	2017	2017	Animal	North America
SRR8095894	United States	2521	Enterobase	NF	Non	Animal	2017	2017	Animal	North America
SRR8095900	United States	1727	Enterobase	NF	Non	Animal	2017	2017	Animal	North America
SRR8095913	United States	641	Enterobase	NF	Non	Animal	2017	2017	Animal	North America
SRR8095989	United States	10	Enterobase	A	Non	Animal	2017	2017	Animal	North America
SRR3736530	Denmark	10	Enterobase	A	NF	NF	2014	2014	NF	Europe
SRR1283287	United Kingdom	278	Enterobase	AxB1	Human	Human	2014	2014	Human	Europe
SRR1283288	United Kingdom	278	Enterobase	AxB1	Human	Human	2014	2014	Human	Europe
SRR1283290	United Kingdom	10	Enterobase	A	Human	Human	2014	2014	Human	Europe
SRR1795824	United States	127	Enterobase	B2	Human	Human	NF	NF	Human	North America
SRR1795868	United States	127	Enterobase	B2	Human	Human	NF	NF	Human	North America
SRR1795963	United States	69	Enterobase	D	Human	Human	NF	NF	Human	North America
SRR1795971	United States	48	Enterobase	A	Human	Human	NF	NF	Human	North America
SRR1795975	United States	127	Enterobase	B2	Human	Human	NF	NF	Human	North America
SRR1800045	United States	69	Enterobase	D	Human	Human	NF	NF	Human	North America
SRR1981019	United Kingdom	29	Enterobase	B1	Human	Human	NF	NF	Human	Europe
SRR1981027	United Kingdom	2101	Enterobase	NF	Human	Human	NF	NF	Human	Europe
SRR1981075	United Kingdom	29	Enterobase	B1	Human	Human	NF	NF	Human	Europe
SRR1981197	United Kingdom	16	Enterobase	B1	Human	Human	NF	NF	Human	Europe
SRR1981365	United Kingdom	200	Enterobase	B1	Human	Human	NF	NF	Human	Europe
SRR1981697	United Kingdom	10	Enterobase	A	Human	Human	NF	NF	Human	Europe
SRR2014841	United States	29	Enterobase	B1	Human	Human	NF	NF	Human	North America
SRR2014855	United States	641	Enterobase	NF	Human	Human	NF	NF	Human	North America
SRR2014858	United States	10	Enterobase	A	Human	Human	NF	NF	Human	North America
SRR2014859	United States	10	Enterobase	A	Human	Human	NF	NF	Human	North America
SRR2014860	United States	10	Enterobase	A	Human	Human	NF	NF	Human	North America
SRR2015147	United States	29	Enterobase	B1	Human	Human	NF	NF	Human	North America
SRR2035369	United Kingdom	29	Enterobase	B1	Human	Human	2012	2012	Human	Europe
SRR2035376	United Kingdom	29	Enterobase	B1	Human	Human	2013	2013	Human	Europe
SRR2035402	United Kingdom	29	Enterobase	B1	Human	Human	2013	2013	Human	Europe
SRR2177965	United States	16	Enterobase	B1	Human	Human	2013	2013	Human	North America
SRR2177980	United States	16	Enterobase	B1	Human	Human	2015	2015	Human	North America
SRR2177989	United States	16	Enterobase	B1	Human	Human	2015	2015	Human	North America
SRR2178051	United States	16	Enterobase	B1	Human	Human	NF	NF	Human	North America
SRR2178201	United States	16	Enterobase	B1	Human	Human	NF	NF	Human	North America
SRR2982182	United States	16	Enterobase	B1	Human	Human	2012	2012	Human	North America
SRR2982183	United States	16	Enterobase	B1	Human	Human	2012	2012	Human	North America
SRR2993303	United States	16	Enterobase	B1	Human	Human	2015	2015	Human	North America
SRR2993311	United States	16	Enterobase	B1	Human	Human	2015	2015	Human	North America
SRR3040537	United States	29	Enterobase	B1	Human	Human	2013	2013	Human	North America
SRR3040538	United States	16	Enterobase	B1	Human	Human	2013	2013	Human	North America
SRR3146363	United States	16	Enterobase	B1	Human	Human	2013	2013	Human	North America
SRR3240965	United Kingdom	278	Enterobase	AxB1	Human	Human	2014	2014	Human	Europe
SRR3240966	United Kingdom	29	Enterobase	B1	Human	Human	2014	2014	Human	Europe
SRR3240971	United Kingdom	10	Enterobase	A	Human	Human	2014	2014	Human	Europe
SRR3240980	United Kingdom	10	Enterobase	A	Human	Human	2014	2014	Human	Europe
SRR3240983	United Kingdom	335	Enterobase	NF	Human	Human	2014	2014	Human	Europe
SRR3240985	United Kingdom	335	Enterobase	NF	Human	Human	2014	2014	Human	Europe
SRR3240986	United Kingdom	335	Enterobase	NF	Human	Human	2014	2014	Human	Europe
SRR3241097	United Kingdom	335	Enterobase	NF	Human	Human	2014	2014	Human	Europe
SRR3241840	United Kingdom	335	Enterobase	NF	Human	Human	2014	2014	Human	Europe
SRR3241843	United Kingdom	335	Enterobase	NF	Human	Human	2014	2014	Human	Europe
SRR3241857	United Kingdom	10	Enterobase	A	Human	Human	2014	2014	Human	Europe
SRR3241858	United Kingdom	335	Enterobase	NF	Human	Human	2014	2014	Human	Europe
SRR3241872	United Kingdom	335	Enterobase	NF	Human	Human	2014	2014	Human	Europe
SRR3241987	United Kingdom	335	Enterobase	NF	Human	Human	2014	2014	Human	Europe
SRR3242000	United Kingdom	335	Enterobase	NF	Human	Human	2014	2014	Human	Europe
SRR3242001	United Kingdom	335	Enterobase	NF	Human	Human	2014	2014	Human	Europe
SRR3371797	United States	16	Enterobase	B1	Human	Human	2008	2008	Human	North America
SRR3394781	United States	16	Enterobase	B1	Human	Human	2015	2015	Human	North America
SRR3394783	United States	16	Enterobase	B1	Human	Human	2015	2015	Human	North America
SRR3394786	United States	16	Enterobase	B1	Human	Human	2015	2015	Human	North America
SRR3405556	United States	16	Enterobase	B1	Human	Human	2015	2015	Human	North America
SRR3410242	United States	1276	Enterobase	NF	Human	Human	2006	2006	Human	North America
SRR3410781	United States	10	Enterobase	A	Human	Human	2006	2006	Human	North America
SRR3466378	United States	1972	Enterobase	NF	Human	Human	2007	2007	Human	North America
SRR3466379	United States	737	Enterobase	NF	Human	Human	2007	2007	Human	North America
SRR3531875	United Kingdom	69	Enterobase	D	Human	Human	2015	2015	Human	Europe
SRR3545384	United States	127	Enterobase	B2	Human	Human	2015	2015	Human	North America
SRR3573435	United Kingdom	10	Enterobase	A	Human	Human	2016	2016	Human	Europe
SRR3574028	United Kingdom	200	Enterobase	B1	Human	Human	2016	2016	Human	Europe
SRR3574223	United Kingdom	130	Enterobase	D	Human	Human	2016	2016	Human	Europe
SRR3574241	United Kingdom	127	Enterobase	B2	Human	Human	2016	2016	Human	Europe
SRR3574242	United Kingdom	10	Enterobase	A	Human	Human	2016	2016	Human	Europe
SRR3574249	United Kingdom	200	Enterobase	B1	Human	Human	2016	2016	Human	Europe
SRR3574251	United Kingdom	16	Enterobase	B1	Human	Human	2016	2016	Human	Europe
SRR3574268	United Kingdom	40	Enterobase	B1	Human	Human	2016	2016	Human	Europe
SRR3574271	United Kingdom	40	Enterobase	B1	Human	Human	2016	2016	Human	Europe
SRR3574275	United Kingdom	10	Enterobase	A	Human	Human	2016	2016	Human	Europe
SRR3574277	United Kingdom	28	Enterobase	ABD	Human	Human	2016	2016	Human	Europe
SRR3574280	United Kingdom	200	Enterobase	B1	Human	Human	2016	2016	Human	Europe
SRR3574281	United Kingdom	10	Enterobase	A	Human	Human	2016	2016	Human	Europe
SRR3574284	United Kingdom	10	Enterobase	A	Human	Human	2015	2015	Human	Europe
SRR3574292	United Kingdom	40	Enterobase	B1	Human	Human	2016	2016	Human	Europe
SRR3574296	United Kingdom	10	Enterobase	A	Human	Human	2016	2016	Human	Europe
SRR3574297	United Kingdom	29	Enterobase	B1	Human	Human	2016	2016	Human	Europe
SRR3574300	United Kingdom	40	Enterobase	B1	Human	Human	2016	2016	Human	Europe
SRR3574305	United Kingdom	335	Enterobase	NF	Human	Human	2016	2016	Human	Europe
SRR3574306	United Kingdom	48	Enterobase	A	Human	Human	2016	2016	Human	Europe
SRR3574307	United Kingdom	10	Enterobase	A	Human	Human	2016	2016	Human	Europe
SRR3574308	United Kingdom	10	Enterobase	A	Human	Human	2016	2016	Human	Europe
SRR3574319	United Kingdom	69	Enterobase	D	Human	Human	2016	2016	Human	Europe
SRR3578156	United Kingdom	335	Enterobase	NF	Human	Human	2015	2015	Human	Europe
SRR3578159	United Kingdom	10	Enterobase	A	Human	Human	2015	2015	Human	Europe
SRR3578162	United Kingdom	69	Enterobase	D	Human	Human	2015	2015	Human	Europe
SRR3578165	United Kingdom	335	Enterobase	NF	Human	Human	2015	2015	Human	Europe
SRR3578166	United Kingdom	69	Enterobase	D	Human	Human	2016	2016	Human	Europe
SRR3578454	United Kingdom	335	Enterobase	NF	Human	Human	2015	2015	Human	Europe
SRR3578455	United Kingdom	2356	Enterobase	NF	Human	Human	2015	2015	Human	Europe
SRR3578577	United Kingdom	335	Enterobase	NF	Human	Human	2015	2015	Human	Europe
SRR3578581	United Kingdom	29	Enterobase	B1	Human	Human	2015	2015	Human	Europe
SRR3578583	United Kingdom	10	Enterobase	A	Human	Human	2015	2015	Human	Europe
SRR3578589	United Kingdom	335	Enterobase	NF	Human	Human	2015	2015	Human	Europe
SRR3578601	United Kingdom	335	Enterobase	NF	Human	Human	2015	2015	Human	Europe
SRR3578602	United Kingdom	40	Enterobase	B1	Human	Human	2015	2015	Human	Europe
SRR3578604	United Kingdom	335	Enterobase	NF	Human	Human	2015	2015	Human	Europe
SRR3578616	United Kingdom	10	Enterobase	A	Human	Human	2015	2015	Human	Europe
SRR3578620	United Kingdom	69	Enterobase	D	Human	Human	2015	2015	Human	Europe
SRR3578622	United Kingdom	335	Enterobase	NF	Human	Human	2015	2015	Human	Europe
SRR3578626	United Kingdom	29	Enterobase	B1	Human	Human	2015	2015	Human	Europe
SRR3578629	United Kingdom	127	Enterobase	B2	Human	Human	2015	2015	Human	Europe
SRR3578636	United Kingdom	10	Enterobase	A	Human	Human	2015	2015	Human	Europe
SRR3578639	United Kingdom	335	Enterobase	NF	Human	Human	2015	2015	Human	Europe
SRR3578642	United Kingdom	127	Enterobase	B2	Human	Human	2016	2016	Human	Europe
SRR3578643	United Kingdom	29	Enterobase	B1	Human	Human	2015	2015	Human	Europe
SRR3578658	United Kingdom	10	Enterobase	A	Human	Human	2016	2016	Human	Europe
SRR3578659	United Kingdom	10	Enterobase	A	Human	Human	2015	2015	Human	Europe
SRR3578665	United Kingdom	788	Enterobase	NF	Human	Human	2015	2015	Human	Europe
SRR3578666	United Kingdom	335	Enterobase	NF	Human	Human	2015	2015	Human	Europe
SRR3578667	United Kingdom	200	Enterobase	B1	Human	Human	2015	2015	Human	Europe
SRR3578669	United Kingdom	335	Enterobase	NF	Human	Human	2015	2015	Human	Europe
SRR3578766	United Kingdom	69	Enterobase	D	Human	Human	2015	2015	Human	Europe
SRR3578767	United Kingdom	69	Enterobase	D	Human	Human	2015	2015	Human	Europe
SRR3578785	United Kingdom	10	Enterobase	A	Human	Human	2015	2015	Human	Europe
SRR3578788	United Kingdom	788	Enterobase	NF	Human	Human	2015	2015	Human	Europe
SRR3578791	United Kingdom	335	Enterobase	NF	Human	Human	2015	2015	Human	Europe
SRR3578793	United Kingdom	69	Enterobase	D	Human	Human	2015	2015	Human	Europe
SRR3578806	United Kingdom	127	Enterobase	B2	Human	Human	2015	2015	Human	Europe
SRR3578809	United Kingdom	335	Enterobase	NF	Human	Human	2015	2015	Human	Europe
SRR3578907	United Kingdom	10	Enterobase	A	Human	Human	2015	2015	Human	Europe
SRR3578908	United Kingdom	29	Enterobase	B1	Human	Human	2016	2016	Human	Europe
SRR3578912	United Kingdom	335	Enterobase	NF	Human	Human	2015	2015	Human	Europe
SRR3578913	United Kingdom	10	Enterobase	A	Human	Human	2015	2015	Human	Europe
SRR3578915	United Kingdom	10	Enterobase	A	Human	Human	2015	2015	Human	Europe
SRR3578918	United Kingdom	10	Enterobase	A	Human	Human	2015	2015	Human	Europe
SRR3578920	United Kingdom	10	Enterobase	A	Human	Human	2015	2015	Human	Europe
SRR3578922	United Kingdom	335	Enterobase	NF	Human	Human	2015	2015	Human	Europe
SRR3578928	United Kingdom	335	Enterobase	NF	Human	Human	2015	2015	Human	Europe
SRR3578930	United Kingdom	335	Enterobase	NF	Human	Human	2015	2015	Human	Europe
SRR3578935	United Kingdom	29	Enterobase	B1	Human	Human	2015	2015	Human	Europe
SRR3578938	United Kingdom	10	Enterobase	A	Human	Human	2016	2016	Human	Europe
SRR3578942	United Kingdom	335	Enterobase	NF	Human	Human	2015	2015	Human	Europe
SRR3578944	United Kingdom	10	Enterobase	A	Human	Human	2015	2015	Human	Europe
SRR3578952	United Kingdom	69	Enterobase	D	Human	Human	2012	2012	Human	Europe
SRR3578958	United Kingdom	200	Enterobase	B1	Human	Human	2016	2016	Human	Europe
SRR3578974	United Kingdom	127	Enterobase	B2	Human	Human	2015	2015	Human	Europe
SRR3578975	United Kingdom	48	Enterobase	A	Human	Human	2010	2010	Human	Europe
SRR3578977	United Kingdom	69	Enterobase	D	Human	Human	2015	2015	Human	Europe
SRR3578991	United Kingdom	69	Enterobase	D	Human	Human	2015	2015	Human	Europe
SRR3579204	United Kingdom	200	Enterobase	B1	Human	Human	2016	2016	Human	Europe
SRR3579302	United Kingdom	130	Enterobase	D	Human	Human	2015	2015	Human	Europe
SRR3579361	United Kingdom	335	Enterobase	NF	Human	Human	2015	2015	Human	Europe
SRR3579367	United Kingdom	10	Enterobase	A	Human	Human	2015	2015	Human	Europe
SRR3579382	United Kingdom	200	Enterobase	B1	Human	Human	2015	2015	Human	Europe
SRR3579395	United Kingdom	10	Enterobase	A	Human	Human	2015	2015	Human	Europe
SRR3579398	United Kingdom	335	Enterobase	NF	Human	Human	2015	2015	Human	Europe
SRR3579399	United Kingdom	29	Enterobase	B1	Human	Human	2015	2015	Human	Europe
SRR3579403	United Kingdom	10	Enterobase	A	Human	Human	2015	2015	Human	Europe
SRR3581319	United Kingdom	10	Enterobase	A	Human	Human	2015	2015	Human	Europe
SRR3581327	United Kingdom	127	Enterobase	B2	Human	Human	2015	2015	Human	Europe
SRR3581339	United Kingdom	10	Enterobase	A	Human	Human	2015	2015	Human	Europe
SRR3581354	United Kingdom	10	Enterobase	A	Human	Human	2015	2015	Human	Europe
SRR3581355	United Kingdom	10	Enterobase	A	Human	Human	2015	2015	Human	Europe
SRR3581361	United Kingdom	335	Enterobase	NF	Human	Human	2015	2015	Human	Europe
SRR3581365	United Kingdom	335	Enterobase	NF	Human	Human	2015	2015	Human	Europe
SRR3581371	United Kingdom	69	Enterobase	D	Human	Human	2016	2016	Human	Europe
SRR3581372	United Kingdom	48	Enterobase	A	Human	Human	2015	2015	Human	Europe
SRR3581376	United Kingdom	10	Enterobase	A	Human	Human	2015	2015	Human	Europe
SRR3581377	United Kingdom	16	Enterobase	B1	Human	Human	2015	2015	Human	Europe
SRR3581380	United Kingdom	48	Enterobase	A	Human	Human	2015	2015	Human	Europe
SRR3581381	United Kingdom	335	Enterobase	NF	Human	Human	2015	2015	Human	Europe
SRR3581392	United Kingdom	335	Enterobase	NF	Human	Human	2015	2015	Human	Europe
SRR3581393	United Kingdom	40	Enterobase	B1	Human	Human	2015	2015	Human	Europe
SRR3581397	United Kingdom	200	Enterobase	B1	Human	Human	2015	2015	Human	Europe
SRR3581399	United Kingdom	10	Enterobase	A	Human	Human	2015	2015	Human	Europe
SRR3581400	United Kingdom	10	Enterobase	A	Human	Human	2015	2015	Human	Europe
SRR3581424	United Kingdom	335	Enterobase	NF	Human	Human	2015	2015	Human	Europe
SRR3581428	United Kingdom	335	Enterobase	NF	Human	Human	2015	2015	Human	Europe
SRR3581432	United Kingdom	10	Enterobase	A	Human	Human	2015	2015	Human	Europe
SRR3581433	United Kingdom	10	Enterobase	A	Human	Human	2015	2015	Human	Europe
SRR3581436	United Kingdom	10	Enterobase	A	Human	Human	2015	2015	Human	Europe
SRR3581439	United Kingdom	335	Enterobase	NF	Human	Human	2015	2015	Human	Europe
SRR3581444	United Kingdom	69	Enterobase	D	Human	Human	2015	2015	Human	Europe
SRR3581640	United Kingdom	69	Enterobase	D	Human	Human	2015	2015	Human	Europe
SRR3657428	Mexico	106	Enterobase	D	Human	Human	1988	1988	Human	North America
SRR3657572	United States	16	Enterobase	B1	Human	Human	2015	2015	Human	North America
SRR3657580	United States	16	Enterobase	B1	Human	Human	2015	2015	Human	North America
SRR3657582	United States	16	Enterobase	B1	Human	Human	2015	2015	Human	North America
SRR3742205	United Kingdom	29	Enterobase	B1	Human	Human	2016	2016	Human	Europe
SRR3742246	United Kingdom	2101	Enterobase	NF	Human	Human	2016	2016	Human	Europe
SRR3773768	United Kingdom	10	Enterobase	A	Human	Human	2015	2015	Human	Europe
SRR3883023	United States	16	Enterobase	B1	Human	Human	2015	2015	Human	North America
SRR3883027	United States	16	Enterobase	B1	Human	Human	2015	2015	Human	North America
SRR3883035	United States	16	Enterobase	B1	Human	Human	2013	2013	Human	North America
SRR3921648	United States	16	Enterobase	B1	Human	Human	2013	2013	Human	North America
SRR3921649	United States	16	Enterobase	B1	Human	Human	2013	2013	Human	North America
SRR3931386	United States	16	Enterobase	B1	Human	Human	NF	NF	Human	North America
SRR3951467	United States	10	Enterobase	A	Human	Human	1995	1995	Human	North America
SRR3951470	United States	10	Enterobase	A	Human	Human	1995	1995	Human	North America
SRR3951471	Sweden	10	Enterobase	A	Human	Human	1995	1995	Human	Europe
SRR3951474	Sweden	10	Enterobase	A	Human	Human	NF	NF	Human	Europe
SRR3957097	Zambia	10	Enterobase	A	Human	Human	1994	1994	Human	Africa
SRR3971774	Zambia	10	Enterobase	A	Human	Human	1994	1994	Human	Africa
SRR3972137	United States	641	Enterobase	NF	Human	Human	1996	1996	Human	North America
SRR3974733	Zambia	10	Enterobase	A	Human	Human	1994	1994	Human	Africa
SRR3974848	Zambia	10	Enterobase	A	Human	Human	1994	1994	Human	Africa
SRR3974853	Zambia	10	Enterobase	A	Human	Human	1994	1994	Human	Africa
SRR3987540	United States	973	Enterobase	NF	Human	Human	1990	1990	Human	North America
SRR3987579	Saudi Arabia	423	Enterobase	NF	Human	Human	1991	1991	Human	Asia
SRR3987643	United States	127	Enterobase	B2	Human	Human	1992	1992	Human	North America
SRR3987645	United States	127	Enterobase	B2	Human	Human	1992	1992	Human	North America
SRR3987932	Mexico	10	Enterobase	A	Human	Human	1988	1988	Human	North America
SRR3988132	United States	10	Enterobase	A	Human	Human	1982	1982	Human	North America
SRR3989745	India	10	Enterobase	A	Human	Human	1992	1992	Human	Asia
SRR3990954	United States	16	Enterobase	B1	Human	Human	2013	2013	Human	North America
SRR3990962	United States	16	Enterobase	B1	Human	Human	2013	2013	Human	North America
SRR3990963	United States	16	Enterobase	B1	Human	Human	2013	2013	Human	North America
SRR3990967	United States	16	Enterobase	B1	Human	Human	2013	2013	Human	North America
SRR3993812	India	10	Enterobase	A	Human	Human	1992	1992	Human	Asia
SRR4019248	United States	16	Enterobase	B1	Human	Human	2013	2013	Human	North America
SRR4031433	United States	16	Enterobase	B1	Human	Human	2013	2013	Human	North America
SRR4031434	United States	16	Enterobase	B1	Human	Human	2013	2013	Human	North America
SRR4031435	United States	16	Enterobase	B1	Human	Human	2013	2013	Human	North America
SRR4048679	United States	16	Enterobase	B1	Human	Human	2016	2016	Human	North America
SRR4054727	United States	16	Enterobase	B1	Human	Human	2015	2015	Human	North America
SRR4101399	United States	16	Enterobase	B1	Human	Human	2015	2015	Human	North America
SRR4113443	United States	16	Enterobase	B1	Human	Human	2015	2015	Human	North America
SRR4179257	United Kingdom	335	Enterobase	NF	Human	Human	2015	2015	Human	Europe
SRR4179996	United Kingdom	16	Enterobase	B1	Human	Human	2015	2015	Human	Europe
SRR4180191	United Kingdom	10	Enterobase	A	Human	Human	2015	2015	Human	Europe
SRR4181449	United Kingdom	10	Enterobase	A	Human	Human	2015	2015	Human	Europe
SRR4184697	United Kingdom	29	Enterobase	B1	Human	Human	2015	2015	Human	Europe
SRR4184735	United Kingdom	335	Enterobase	NF	Human	Human	2015	2015	Human	Europe
SRR4184740	United Kingdom	10	Enterobase	A	Human	Human	2015	2015	Human	Europe
SRR4184832	United Kingdom	10	Enterobase	A	Human	Human	2015	2015	Human	Europe
SRR4184853	United Kingdom	127	Enterobase	B2	Human	Human	2015	2015	Human	Europe
SRR4184863	United Kingdom	69	Enterobase	D	Human	Human	2015	2015	Human	Europe
SRR4195476	United Kingdom	10	Enterobase	A	Human	Human	2015	2015	Human	Europe
SRR4195719	United Kingdom	10	Enterobase	A	Human	Human	2016	2016	Human	Europe
SRR4195734	United Kingdom	29	Enterobase	B1	Human	Human	2015	2015	Human	Europe
SRR4260604	United States	10	Enterobase	A	Human	Human	1985	1985	Human	North America
SRR4261770	United States	69	Enterobase	D	Human	Human	1985	1985	Human	North America
SRR4263053	United States	127	Enterobase	B2	Human	Human	1985	1985	Human	North America
SRR4263648	United States	10	Enterobase	A	Human	Human	1985	1985	Human	North America
SRR4299829	United States	16	Enterobase	B1	Human	Human	2016	2016	Human	North America
SRR4340473	United States	106	Enterobase	D	Human	Human	1985	1985	Human	North America
SRR4340494	Belgium	10	Enterobase	A	Human	Human	1995	1995	Human	Europe
SRR4340506	United States	28	Enterobase	ABD	Human	Human	1979	1979	Human	North America
SRR4417901	United States	16	Enterobase	B1	Human	Human	2013	2013	Human	North America
SRR4787150	United Kingdom	28	Enterobase	ABD	Human	Human	2016	2016	Human	Europe
SRR4787196	United Kingdom	130	Enterobase	D	Human	Human	2016	2016	Human	Europe
SRR4787205	United Kingdom	10	Enterobase	A	Human	Human	2016	2016	Human	Europe
SRR4787298	United Kingdom	200	Enterobase	B1	Human	Human	2016	2016	Human	Europe
SRR4787340	United Kingdom	10	Enterobase	A	Human	Human	2016	2016	Human	Europe
SRR4787406	United Kingdom	10	Enterobase	A	Human	Human	2016	2016	Human	Europe
SRR4787411	United Kingdom	10	Enterobase	A	Human	Human	2016	2016	Human	Europe
SRR4787416	United Kingdom	29	Enterobase	B1	Human	Human	2016	2016	Human	Europe
SRR4787715	United Kingdom	335	Enterobase	NF	Human	Human	2016	2016	Human	Europe
SRR4787734	United Kingdom	10	Enterobase	A	Human	Human	2016	2016	Human	Europe
SRR4787750	United Kingdom	69	Enterobase	D	Human	Human	2015	2015	Human	Europe
SRR4787754	United Kingdom	29	Enterobase	B1	Human	Human	2016	2016	Human	Europe
SRR4787913	United Kingdom	10	Enterobase	A	Human	Human	2015	2015	Human	Europe
SRR4788077	United Kingdom	335	Enterobase	NF	Human	Human	2015	2015	Human	Europe
SRR4788162	United Kingdom	200	Enterobase	B1	Human	Human	2016	2016	Human	Europe
SRR4788166	United Kingdom	29	Enterobase	B1	Human	Human	2016	2016	Human	Europe
SRR4788179	United Kingdom	335	Enterobase	NF	Human	Human	2016	2016	Human	Europe
SRR4788224	United Kingdom	200	Enterobase	B1	Human	Human	2016	2016	Human	Europe
SRR4788276	United Kingdom	29	Enterobase	B1	Human	Human	2016	2016	Human	Europe
SRR4788303	United Kingdom	10	Enterobase	A	Human	Human	2016	2016	Human	Europe
SRR4788332	United Kingdom	69	Enterobase	D	Human	Human	2015	2015	Human	Europe
SRR4897095	United Kingdom	40	Enterobase	B1	Human	Human	2016	2016	Human	Europe
SRR4897107	United Kingdom	1721	Enterobase	NF	Human	Human	2016	2016	Human	Europe
SRR4897129	United Kingdom	335	Enterobase	NF	Human	Human	2016	2016	Human	Europe
SRR4897190	United Kingdom	29	Enterobase	B1	Human	Human	2016	2016	Human	Europe
SRR4897276	United Kingdom	10	Enterobase	A	Human	Human	2011	2011	Human	Europe
SRR4897286	United Kingdom	200	Enterobase	B1	Human	Human	2016	2016	Human	Europe
SRR4897307	United Kingdom	40	Enterobase	B1	Human	Human	2016	2016	Human	Europe
SRR4897315	United Kingdom	10	Enterobase	A	Human	Human	2015	2015	Human	Europe
SRR4897325	United Kingdom	200	Enterobase	B1	Human	Human	2016	2016	Human	Europe
SRR4897334	United Kingdom	40	Enterobase	B1	Human	Human	2015	2015	Human	Europe
SRR4897345	United Kingdom	40	Enterobase	B1	Human	Human	2016	2016	Human	Europe
SRR4897398	United Kingdom	200	Enterobase	B1	Human	Human	2016	2016	Human	Europe
SRR4897463	United Kingdom	10	Enterobase	A	Human	Human	2016	2016	Human	Europe
SRR4897595	United Kingdom	10	Enterobase	A	Human	Human	2016	2016	Human	Europe
SRR4897608	United Kingdom	335	Enterobase	NF	Human	Human	2016	2016	Human	Europe
SRR4897658	United Kingdom	40	Enterobase	B1	Human	Human	2016	2016	Human	Europe
SRR4897698	United Kingdom	335	Enterobase	NF	Human	Human	2015	2015	Human	Europe
SRR4897723	United Kingdom	10	Enterobase	A	Human	Human	2015	2015	Human	Europe
SRR4897739	United Kingdom	10	Enterobase	A	Human	Human	2016	2016	Human	Europe
SRR4897740	United Kingdom	130	Enterobase	D	Human	Human	2016	2016	Human	Europe
SRR4897754	United Kingdom	278	Enterobase	AxB1	Human	Human	2016	2016	Human	Europe
SRR4897812	United Kingdom	48	Enterobase	A	Human	Human	2016	2016	Human	Europe
SRR4897829	United Kingdom	69	Enterobase	D	Human	Human	2016	2016	Human	Europe
SRR5005294	United Kingdom	29	Enterobase	B1	Human	Human	2016	2016	Human	Europe
SRR5005301	United Kingdom	200	Enterobase	B1	Human	Human	2016	2016	Human	Europe
SRR5005347	United Kingdom	16	Enterobase	B1	Human	Human	2016	2016	Human	Europe
SRR5005524	United Kingdom	16	Enterobase	B1	Human	Human	2015	2015	Human	Europe
SRR5005559	United Kingdom	29	Enterobase	B1	Human	Human	2016	2016	Human	Europe
SRR5006047	United Kingdom	16	Enterobase	B1	Human	Human	2016	2016	Human	Europe
SRR5006053	United Kingdom	538	Enterobase	NF	Human	Human	2015	2015	Human	Europe
SRR5006063	United Kingdom	10	Enterobase	A	Human	Human	2015	2015	Human	Europe
SRR5006066	United Kingdom	10	Enterobase	A	Human	Human	2016	2016	Human	Europe
SRR5006087	United Kingdom	40	Enterobase	B1	Human	Human	2016	2016	Human	Europe
SRR5006408	United Kingdom	10	Enterobase	A	Human	Human	2016	2016	Human	Europe
SRR5006410	United Kingdom	10	Enterobase	A	Human	Human	2016	2016	Human	Europe
SRR5017314	United Kingdom	10	Enterobase	A	Human	Human	2015	2015	Human	Europe
SRR5017468	United Kingdom	69	Enterobase	D	Human	Human	2016	2016	Human	Europe
SRR5017485	United Kingdom	127	Enterobase	B2	Human	Human	2015	2015	Human	Europe
SRR5018179	United Kingdom	200	Enterobase	B1	Human	Human	2015	2015	Human	Europe
SRR5018289	United Kingdom	2101	Enterobase	NF	Human	Human	2015	2015	Human	Europe
SRR5018318	United Kingdom	10	Enterobase	A	Human	Human	2015	2015	Human	Europe
SRR5023685	United Kingdom	200	Enterobase	B1	Human	Human	2015	2015	Human	Europe
SRR5023697	United Kingdom	335	Enterobase	NF	Human	Human	2015	2015	Human	Europe
SRR5023701	United Kingdom	335	Enterobase	NF	Human	Human	2014	2014	Human	Europe
SRR5023710	United Kingdom	335	Enterobase	NF	Human	Human	2014	2014	Human	Europe
SRR5023715	United Kingdom	335	Enterobase	NF	Human	Human	2014	2014	Human	Europe
SRR5023716	United Kingdom	335	Enterobase	NF	Human	Human	2014	2014	Human	Europe
SRR5023727	United Kingdom	335	Enterobase	NF	Human	Human	2015	2015	Human	Europe
SRR5023769	United Kingdom	335	Enterobase	NF	Human	Human	2014	2014	Human	Europe
SRR5023770	United Kingdom	335	Enterobase	NF	Human	Human	2015	2015	Human	Europe
SRR5023777	United Kingdom	335	Enterobase	NF	Human	Human	2014	2014	Human	Europe
SRR5023782	United Kingdom	335	Enterobase	NF	Human	Human	2014	2014	Human	Europe
SRR5023783	United Kingdom	335	Enterobase	NF	Human	Human	2014	2014	Human	Europe
SRR5023789	United Kingdom	335	Enterobase	NF	Human	Human	2015	2015	Human	Europe
SRR5023792	United Kingdom	335	Enterobase	NF	Human	Human	2015	2015	Human	Europe
SRR5023803	United Kingdom	335	Enterobase	NF	Human	Human	2014	2014	Human	Europe
SRR5023805	United Kingdom	200	Enterobase	B1	Human	Human	2014	2014	Human	Europe
SRR5023893	United Kingdom	10	Enterobase	A	Human	Human	2016	2016	Human	Europe
SRR5023932	United Kingdom	335	Enterobase	NF	Human	Human	2015	2015	Human	Europe
SRR5023941	United Kingdom	29	Enterobase	B1	Human	Human	2015	2015	Human	Europe
SRR5024167	United Kingdom	29	Enterobase	B1	Human	Human	2016	2016	Human	Europe
SRR5024176	United Kingdom	200	Enterobase	B1	Human	Human	2016	2016	Human	Europe
SRR5024181	United Kingdom	16	Enterobase	B1	Human	Human	2016	2016	Human	Europe
SRR5024189	United Kingdom	200	Enterobase	B1	Human	Human	2015	2015	Human	Europe
SRR5024249	United Kingdom	10	Enterobase	A	Human	Human	2016	2016	Human	Europe
SRR5024526	United Kingdom	788	Enterobase	NF	Human	Human	2016	2016	Human	Europe
SRR5029668	United Kingdom	29	Enterobase	B1	Human	Human	2015	2015	Human	Europe
SRR5029672	United Kingdom	10	Enterobase	A	Human	Human	2015	2015	Human	Europe
SRR5029677	United Kingdom	10	Enterobase	A	Human	Human	2015	2015	Human	Europe
SRR5029693	United Kingdom	40	Enterobase	B1	Human	Human	2015	2015	Human	Europe
SRR5029845	United Kingdom	29	Enterobase	B1	Human	Human	2015	2015	Human	Europe
SRR5030794	United Kingdom	10	Enterobase	A	Human	Human	2015	2015	Human	Europe
SRR5030795	United Kingdom	40	Enterobase	B1	Human	Human	2015	2015	Human	Europe
SRR5030825	United Kingdom	29	Enterobase	B1	Human	Human	2015	2015	Human	Europe
SRR5030830	United Kingdom	200	Enterobase	B1	Human	Human	2015	2015	Human	Europe
SRR5031151	United Kingdom	130	Enterobase	D	Human	Human	2015	2015	Human	Europe
SRR5031161	United Kingdom	28	Enterobase	ABD	Human	Human	2015	2015	Human	Europe
SRR5031163	United Kingdom	28	Enterobase	ABD	Human	Human	2015	2015	Human	Europe
SRR5031164	United Kingdom	40	Enterobase	B1	Human	Human	2015	2015	Human	Europe
SRR5031165	United Kingdom	737	Enterobase	NF	Human	Human	2015	2015	Human	Europe
SRR5031172	United Kingdom	40	Enterobase	B1	Human	Human	2015	2015	Human	Europe
SRR5031189	United Kingdom	29	Enterobase	B1	Human	Human	2015	2015	Human	Europe
SRR5031213	United Kingdom	40	Enterobase	B1	Human	Human	2015	2015	Human	Europe
SRR5031214	United Kingdom	10	Enterobase	A	Human	Human	2015	2015	Human	Europe
SRR5031215	United Kingdom	278	Enterobase	AxB1	Human	Human	2015	2015	Human	Europe
SRR5031229	United Kingdom	10	Enterobase	A	Human	Human	2015	2015	Human	Europe
SRR5031236	United Kingdom	40	Enterobase	B1	Human	Human	2015	2015	Human	Europe
SRR5033647	United Kingdom	10	Enterobase	A	Human	Human	2015	2015	Human	Europe
SRR5033648	United Kingdom	335	Enterobase	NF	Human	Human	2013	2013	Human	Europe
SRR5033651	United Kingdom	335	Enterobase	NF	Human	Human	2014	2014	Human	Europe
SRR5033665	United Kingdom	335	Enterobase	NF	Human	Human	2013	2013	Human	Europe
SRR5033668	United Kingdom	69	Enterobase	D	Human	Human	2015	2015	Human	Europe
SRR5033689	United Kingdom	335	Enterobase	NF	Human	Human	2012	2012	Human	Europe
SRR5033691	United Kingdom	335	Enterobase	NF	Human	Human	2013	2013	Human	Europe
SRR5033692	United Kingdom	335	Enterobase	NF	Human	Human	2013	2013	Human	Europe
SRR5033714	United Kingdom	335	Enterobase	NF	Human	Human	2014	2014	Human	Europe
SRR5033719	United Kingdom	335	Enterobase	NF	Human	Human	2012	2012	Human	Europe
SRR5033733	United Kingdom	200	Enterobase	B1	Human	Human	2015	2015	Human	Europe
SRR5035008	United Kingdom	10	Enterobase	A	Human	Human	2016	2016	Human	Europe
SRR5035014	United Kingdom	10	Enterobase	A	Human	Human	2016	2016	Human	Europe
SRR5082115	United States	69	Enterobase	D	Human	Human	2015	2015	Human	North America
SRR5185390	United States	16	Enterobase	B1	Human	Human	1999	1999	Human	North America
SRR5185399	Germany	29	Enterobase	B1	Human	Human	1996	1996	Human	Europe
SRR5185402	Germany	29	Enterobase	B1	Human	Human	1996	1996	Human	Europe
SRR5185880	Saudi Arabia	10	Enterobase	A	Human	Human	1991	1991	Human	Asia
SRR5187820	Mexico	641	Enterobase	NF	Human	Human	2002	2002	Human	North America
SRR5246533	United States	69	Enterobase	D	Human	Human	2014	2014	Human	North America
SRR5280673	United States	16	Enterobase	B1	Human	Human	NF	NF	Human	North America
SRR5280674	United States	16	Enterobase	B1	Human	Human	NF	NF	Human	North America
SRR5280676	United States	16	Enterobase	B1	Human	Human	NF	NF	Human	North America
SRR5280680	United States	16	Enterobase	B1	Human	Human	NF	NF	Human	North America
SRR5292070	United States	16	Enterobase	B1	Human	Human	NF	NF	Human	North America
SRR5292181	United States	29	Enterobase	B1	Human	Human	NF	NF	Human	North America
SRR530146	Denmark	10	Enterobase	A	Human	Human	2010	2010	Human	Europe
SRR5329207	United States	16	Enterobase	B1	Human	Human	NF	NF	Human	North America
SRR5329211	United States	16	Enterobase	B1	Human	Human	NF	NF	Human	North America
SRR5329215	United States	16	Enterobase	B1	Human	Human	NF	NF	Human	North America
SRR5330832	United States	16	Enterobase	B1	Human	Human	1999	1999	Human	North America
SRR5330835	United States	69	Enterobase	D	Human	Human	1985	1985	Human	North America
SRR5330858	United States	16	Enterobase	B1	Human	Human	1998	1998	Human	North America
SRR5330906	United States	48	Enterobase	A	Human	Human	2016	2016	Human	North America
SRR5330929	United States	16	Enterobase	B1	Human	Human	2001	2001	Human	North America
SRR5365067	United States	16	Enterobase	B1	Human	Human	2013	2013	Human	North America
SRR5367693	United States	16	Enterobase	B1	Human	Human	NF	NF	Human	North America
SRR5434867	United States	16	Enterobase	B1	Human	Human	2017	2017	Human	North America
SRR5470158	United Kingdom	130	Enterobase	D	Human	Human	2016	2016	Human	Europe
SRR5470162	United Kingdom	10	Enterobase	A	Human	Human	2016	2016	Human	Europe
SRR5470165	United Kingdom	200	Enterobase	B1	Human	Human	2016	2016	Human	Europe
SRR5470216	United Kingdom	10	Enterobase	A	Human	Human	2016	2016	Human	Europe
SRR5470221	United Kingdom	10	Enterobase	A	Human	Human	2016	2016	Human	Europe
SRR5470222	United Kingdom	200	Enterobase	B1	Human	Human	2016	2016	Human	Europe
SRR5470230	United Kingdom	200	Enterobase	B1	Human	Human	2016	2016	Human	Europe
SRR5470231	United Kingdom	200	Enterobase	B1	Human	Human	2016	2016	Human	Europe
SRR5470233	United Kingdom	200	Enterobase	B1	Human	Human	2016	2016	Human	Europe
SRR5470236	United Kingdom	200	Enterobase	B1	Human	Human	2016	2016	Human	Europe
SRR5470241	United Kingdom	200	Enterobase	B1	Human	Human	2016	2016	Human	Europe
SRR5470245	United Kingdom	200	Enterobase	B1	Human	Human	2016	2016	Human	Europe
SRR5470248	United Kingdom	69	Enterobase	D	Human	Human	2016	2016	Human	Europe
SRR5470250	United Kingdom	10	Enterobase	A	Human	Human	2016	2016	Human	Europe
SRR5470264	United Kingdom	40	Enterobase	B1	Human	Human	2016	2016	Human	Europe
SRR5470265	United Kingdom	200	Enterobase	B1	Human	Human	2016	2016	Human	Europe
SRR5485367	United States	16	Enterobase	B1	Human	Human	NF	NF	Human	North America
SRR5588540	United States	16	Enterobase	B1	Human	Human	2015	2015	Human	North America
SRR5605990	United States	538	Enterobase	NF	Human	Human	NF	NF	Human	North America
SRR5605998	United States	538	Enterobase	NF	Human	Human	NF	NF	Human	North America
SRR5616368	United States	10	Enterobase	A	Human	Human	NF	NF	Human	North America
SRR5649981	United States	48	Enterobase	A	Human	Human	2015	2015	Human	North America
SRR5660619	United States	16	Enterobase	B1	Human	Human	2015	2015	Human	North America
SRR5666579	United States	641	Enterobase	NF	Human	Human	2015	2015	Human	North America
SRR5666586	United States	641	Enterobase	NF	Human	Human	2015	2015	Human	North America
SRR5787746	United States	16	Enterobase	B1	Human	Human	NF	NF	Human	North America
SRR5875737	United States	16	Enterobase	B1	Human	Human	2015	2015	Human	North America
SRR5904106	United Kingdom	335	Enterobase	NF	Human	Human	2016	2016	Human	Europe
SRR5904128	United Kingdom	335	Enterobase	NF	Human	Human	2015	2015	Human	Europe
SRR5951702	United States	16	Enterobase	B1	Human	Human	NF	NF	Human	North America
SRR6015209	United States	29	Enterobase	B1	Human	Human	2015	2015	Human	North America
SRR6051780	United Kingdom	29	Enterobase	B1	Human	Human	2015	2015	Human	Europe
SRR6069437	United States	16	Enterobase	B1	Human	Human	2015	2015	Human	North America
SRR6077557	NF	48	Enterobase	A	Human	Human	2013	2013	Human	NF
SRR6077558	NF	48	Enterobase	A	Human	Human	2013	2013	Human	NF
SRR6127503	United States	847	Enterobase	NF	Human	Human	2007	2007	Human	North America
SRR6131543	United States	16	Enterobase	B1	Human	Human	2015	2015	Human	North America
SRR6179173	United States	16	Enterobase	B1	Human	Human	2008	2008	Human	North America
SRR6179276	United States	69	Enterobase	D	Human	Human	2008	2008	Human	North America
SRR6185837	United Kingdom	28	Enterobase	ABD	Human	Human	2017	2017	Human	Europe
SRR6185839	United Kingdom	40	Enterobase	B1	Human	Human	2017	2017	Human	Europe
SRR6185852	United Kingdom	1721	Enterobase	NF	Human	Human	2017	2017	Human	Europe
SRR6185857	United Kingdom	10	Enterobase	A	Human	Human	2017	2017	Human	Europe
SRR6185858	United Kingdom	278	Enterobase	AxB1	Human	Human	2017	2017	Human	Europe
SRR6185860	United Kingdom	10	Enterobase	A	Human	Human	2017	2017	Human	Europe
SRR6185879	United Kingdom	335	Enterobase	NF	Human	Human	2017	2017	Human	Europe
SRR6185889	United Kingdom	10	Enterobase	A	Human	Human	2017	2017	Human	Europe
SRR6185893	United Kingdom	29	Enterobase	B1	Human	Human	2017	2017	Human	Europe
SRR6219118	Guinea-Bissau	29	Enterobase	B1	Human	Human	1996	1996	Human	NF
SRR6252846	United States	16	Enterobase	B1	Human	Human	2015	2015	Human	North America
SRR6252863	United States	16	Enterobase	B1	Human	Human	2013	2013	Human	North America
SRR6314049	United States	16	Enterobase	B1	Human	Human	2015	2015	Human	North America
SRR633621	NF	10	Enterobase	A	Human	Human	2010	2010	Human	NF
SRR633626	NF	69	Enterobase	D	Human	Human	2010	2010	Human	NF
SRR633633	NF	10	Enterobase	A	Human	Human	2010	2010	Human	NF
SRR633677	NF	69	Enterobase	D	Human	Human	2010	2010	Human	NF
SRR633744	NF	69	Enterobase	D	Human	Human	2010	2010	Human	NF
SRR633755	NF	69	Enterobase	D	Human	Human	2010	2010	Human	NF
SRR633774	NF	69	Enterobase	D	Human	Human	2009	2009	Human	NF
SRR633806	NF	69	Enterobase	D	Human	Human	2010	2010	Human	NF
SRR633935	NF	127	Enterobase	B2	Human	Human	2010	2010	Human	NF
SRR6366117	United States	16	Enterobase	B1	Human	Human	NF	NF	Human	North America
SRR6396339	Guinea-Bissau	29	Enterobase	B1	Human	Human	1997	1997	Human	NF
SRR641802	Denmark	69	Enterobase	D	Human	Human	2010	2010	Human	Europe
SRR641813	Denmark	69	Enterobase	D	Human	Human	2010	2010	Human	Europe
SRR641832	Denmark	10	Enterobase	A	Human	Human	2010	2010	Human	Europe
SRR641840	Denmark	69	Enterobase	D	Human	Human	2010	2010	Human	Europe
SRR641849	Denmark	10	Enterobase	A	Human	Human	2010	2010	Human	Europe
SRR641867	Denmark	10	Enterobase	A	Human	Human	2010	2010	Human	Europe
SRR641869	Denmark	69	Enterobase	D	Human	Human	2010	2010	Human	Europe
SRR641889	Denmark	69	Enterobase	D	Human	Human	2010	2010	Human	Europe
SRR641894	Denmark	69	Enterobase	D	Human	Human	2009	2009	Human	Europe
SRR641897	Denmark	10	Enterobase	A	Human	Human	2010	2010	Human	Europe
SRR641908	Denmark	69	Enterobase	D	Human	Human	2010	2010	Human	Europe
SRR641914	Denmark	69	Enterobase	D	Human	Human	2010	2010	Human	Europe
SRR641941	Denmark	69	Enterobase	D	Human	Human	2010	2010	Human	Europe
SRR642253	Denmark	10	Enterobase	A	Human	Human	2010	2010	Human	Europe
SRR642264	Denmark	10	Enterobase	A	Human	Human	2010	2010	Human	Europe
SRR642274	NF	69	Enterobase	D	Human	Human	2010	2010	Human	NF
SRR642278	NF	69	Enterobase	D	Human	Human	2010	2010	Human	NF
SRR6425071	Argentina	10	Enterobase	A	Human	Human	2013	2013	Human	South America
SRR6425074	Argentina	130	Enterobase	D	Human	Human	2005	2005	Human	South America
SRR6425165	Argentina	10	Enterobase	A	Human	Human	2008	2008	Human	South America
SRR6425166	Argentina	10	Enterobase	A	Human	Human	2017	2017	Human	South America
SRR6425167	Argentina	200	Enterobase	B1	Human	Human	2015	2015	Human	South America
SRR6425604	Argentina	10	Enterobase	A	Human	Human	2016	2016	Human	South America
SRR6427422	Brazil	10	Enterobase	A	Human	Human	1999	1999	Human	South America
SRR6467517	United Kingdom	29	Enterobase	B1	Human	Human	2016	2016	Human	Europe
SRR6467524	United Kingdom	335	Enterobase	NF	Human	Human	2016	2016	Human	Europe
SRR6485194	United States	130	Enterobase	D	Human	Human	2016	2016	Human	North America
SRR6490550	United States	16	Enterobase	B1	Human	Human	NF	NF	Human	North America
SRR6490578	United States	16	Enterobase	B1	Human	Human	NF	NF	Human	North America
SRR6490581	United States	48	Enterobase	A	Human	Human	NF	NF	Human	North America
SRR6505207	United States	16	Enterobase	B1	Human	Human	2009	2009	Human	North America
SRR6658340	United States	16	Enterobase	B1	Human	Human	NF	NF	Human	North America
SRR6658345	United States	200	Enterobase	B1	Human	Human	NF	NF	Human	North America
SRR6658346	United States	16	Enterobase	B1	Human	Human	NF	NF	Human	North America
SRR6658354	United States	16	Enterobase	B1	Human	Human	NF	NF	Human	North America
SRR6701896	United States	127	Enterobase	B2	Human	Human	2015	2015	Human	North America
SRR6701905	United States	69	Enterobase	D	Human	Human	2015	2015	Human	North America
SRR6702210	United States	847	Enterobase	NF	Human	Human	2015	2015	Human	North America
SRR6726550	Saudi Arabia	10	Enterobase	A	Human	Human	1991	1991	Human	Asia
SRR6726718	Mexico	10	Enterobase	A	Human	Human	1988	1988	Human	North America
SRR6727428	Saudi Arabia	423	Enterobase	NF	Human	Human	1991	1991	Human	Asia
SRR6727430	Saudi Arabia	641	Enterobase	NF	Human	Human	1991	1991	Human	Asia
SRR6791870	United States	10	Enterobase	A	Human	Human	2017	2017	Human	North America
SRR7163942	United Kingdom	10	Enterobase	A	Human	Human	2016	2016	Human	Europe
SRR7163949	United Kingdom	335	Enterobase	NF	Human	Human	2017	2017	Human	Europe
SRR7167522	United Kingdom	10	Enterobase	A	Human	Human	2016	2016	Human	Europe
SRR7167537	United Kingdom	10	Enterobase	A	Human	Human	2016	2016	Human	Europe
SRR7179834	United Kingdom	29	Enterobase	B1	Human	Human	2017	2017	Human	Europe
SRR7179870	United Kingdom	10	Enterobase	A	Human	Human	2017	2017	Human	Europe
SRR7179887	United Kingdom	69	Enterobase	D	Human	Human	2017	2017	Human	Europe
SRR7184322	United Kingdom	29	Enterobase	B1	Human	Human	2017	2017	Human	Europe
SRR7184330	United Kingdom	10	Enterobase	A	Human	Human	2018	2018	Human	Europe
SRR7184331	United Kingdom	10	Enterobase	A	Human	Human	2017	2017	Human	Europe
SRR7184335	United Kingdom	10	Enterobase	A	Human	Human	2018	2018	Human	Europe
SRR7186902	United Kingdom	16	Enterobase	B1	Human	Human	2017	2017	Human	Europe
SRR7186905	United Kingdom	10	Enterobase	A	Human	Human	2017	2017	Human	Europe
SRR7187530	United Kingdom	16	Enterobase	B1	Human	Human	2018	2018	Human	Europe
SRR7187795	United Kingdom	10	Enterobase	A	Human	Human	2017	2017	Human	Europe
SRR7191464	United Kingdom	16	Enterobase	B1	Human	Human	2018	2018	Human	Europe
SRR7191534	United Kingdom	28	Enterobase	ABD	Human	Human	2016	2016	Human	Europe
SRR7191705	United Kingdom	10	Enterobase	A	Human	Human	2016	2016	Human	Europe
SRR7191720	United Kingdom	29	Enterobase	B1	Human	Human	2016	2016	Human	Europe
SRR7204350	United Kingdom	10	Enterobase	A	Human	Human	2017	2017	Human	Europe
SRR7208760	United Kingdom	10	Enterobase	A	Human	Human	2017	2017	Human	Europe
SRR7209046	United Kingdom	127	Enterobase	B2	Human	Human	2017	2017	Human	Europe
SRR7209049	United Kingdom	10	Enterobase	A	Human	Human	2017	2017	Human	Europe
SRR7215958	United Kingdom	16	Enterobase	B1	Human	Human	2017	2017	Human	Europe
SRR7215960	United Kingdom	200	Enterobase	B1	Human	Human	2015	2015	Human	Europe
SRR7221029	United Kingdom	69	Enterobase	D	Human	Human	2018	2018	Human	Europe
SRR7221096	United Kingdom	69	Enterobase	D	Human	Human	2016	2016	Human	Europe
SRR7221103	United Kingdom	10	Enterobase	A	Human	Human	2015	2015	Human	Europe
SRR7221207	United Kingdom	10	Enterobase	A	Human	Human	2016	2016	Human	Europe
SRR7221213	United Kingdom	335	Enterobase	NF	Human	Human	2016	2016	Human	Europe
SRR7221219	United Kingdom	10	Enterobase	A	Human	Human	2018	2018	Human	Europe
SRR7221221	United Kingdom	335	Enterobase	NF	Human	Human	2017	2017	Human	Europe
SRR7221252	United Kingdom	48	Enterobase	A	Human	Human	2017	2017	Human	Europe
SRR7221255	United Kingdom	127	Enterobase	B2	Human	Human	2017	2017	Human	Europe
SRR7223100	United Kingdom	200	Enterobase	B1	Human	Human	2016	2016	Human	Europe
SRR7230244	United Kingdom	16	Enterobase	B1	Human	Human	2017	2017	Human	Europe
SRR7230298	United Kingdom	200	Enterobase	B1	Human	Human	2017	2017	Human	Europe
SRR7230300	United Kingdom	10	Enterobase	A	Human	Human	2018	2018	Human	Europe
SRR7230379	United Kingdom	10	Enterobase	A	Human	Human	2016	2016	Human	Europe
SRR7230694	United Kingdom	10	Enterobase	A	Human	Human	2016	2016	Human	Europe
SRR7236436	United Kingdom	200	Enterobase	B1	Human	Human	2017	2017	Human	Europe
SRR7236568	United Kingdom	40	Enterobase	B1	Human	Human	2016	2016	Human	Europe
SRR7236573	United Kingdom	127	Enterobase	B2	Human	Human	2017	2017	Human	Europe
SRR7236593	United Kingdom	69	Enterobase	D	Human	Human	2018	2018	Human	Europe
SRR7236611	United Kingdom	10	Enterobase	A	Human	Human	2015	2015	Human	Europe
SRR7244222	United Kingdom	10	Enterobase	A	Human	Human	2017	2017	Human	Europe
SRR7244282	United Kingdom	10	Enterobase	A	Human	Human	2016	2016	Human	Europe
SRR7244286	United Kingdom	10	Enterobase	A	Human	Human	2017	2017	Human	Europe
SRR7250947	United Kingdom	10	Enterobase	A	Human	Human	2017	2017	Human	Europe
SRR7250957	United Kingdom	69	Enterobase	D	Human	Human	2017	2017	Human	Europe
SRR7250958	United Kingdom	29	Enterobase	B1	Human	Human	2018	2018	Human	Europe
SRR7250979	United Kingdom	200	Enterobase	B1	Human	Human	2018	2018	Human	Europe
SRR7250990	United Kingdom	16	Enterobase	B1	Human	Human	2017	2017	Human	Europe
SRR7251001	United Kingdom	29	Enterobase	B1	Human	Human	2017	2017	Human	Europe
SRR7251466	United Kingdom	10	Enterobase	A	Human	Human	2017	2017	Human	Europe
SRR7256956	United Kingdom	10	Enterobase	A	Human	Human	2018	2018	Human	Europe
SRR7256957	United Kingdom	29	Enterobase	B1	Human	Human	2017	2017	Human	Europe
SRR7256988	United Kingdom	69	Enterobase	D	Human	Human	2018	2018	Human	Europe
SRR7256991	United Kingdom	40	Enterobase	B1	Human	Human	2016	2016	Human	Europe
SRR7257125	United Kingdom	335	Enterobase	NF	Human	Human	2017	2017	Human	Europe
SRR7257130	United Kingdom	10	Enterobase	A	Human	Human	2018	2018	Human	Europe
SRR7257152	United Kingdom	10	Enterobase	A	Human	Human	2017	2017	Human	Europe
SRR7265838	United Kingdom	10	Enterobase	A	Human	Human	2015	2015	Human	Europe
SRR7265863	United Kingdom	10	Enterobase	A	Human	Human	2016	2016	Human	Europe
SRR7265922	United Kingdom	2101	Enterobase	NF	Human	Human	2018	2018	Human	Europe
SRR7265944	United Kingdom	10	Enterobase	A	Human	Human	2018	2018	Human	Europe
SRR7265949	United Kingdom	200	Enterobase	B1	Human	Human	2015	2015	Human	Europe
SRR7265964	United Kingdom	69	Enterobase	D	Human	Human	2017	2017	Human	Europe
SRR7266762	United Kingdom	10	Enterobase	A	Human	Human	2017	2017	Human	Europe
SRR7266770	United Kingdom	200	Enterobase	B1	Human	Human	2017	2017	Human	Europe
SRR7266817	United Kingdom	10	Enterobase	A	Human	Human	2018	2018	Human	Europe
SRR7266834	United Kingdom	29	Enterobase	B1	Human	Human	2017	2017	Human	Europe
SRR7274781	United Kingdom	10	Enterobase	A	Human	Human	2017	2017	Human	Europe
SRR7274785	United Kingdom	16	Enterobase	B1	Human	Human	2018	2018	Human	Europe
SRR7274786	United Kingdom	10	Enterobase	A	Human	Human	2018	2018	Human	Europe
SRR7274789	United Kingdom	29	Enterobase	B1	Human	Human	2017	2017	Human	Europe
SRR7274813	United Kingdom	278	Enterobase	AxB1	Human	Human	2017	2017	Human	Europe
SRR7274855	United Kingdom	29	Enterobase	B1	Human	Human	2015	2015	Human	Europe
SRR7274874	United Kingdom	200	Enterobase	B1	Human	Human	2017	2017	Human	Europe
SRR7276901	United Kingdom	16	Enterobase	B1	Human	Human	2017	2017	Human	Europe
SRR7276949	United Kingdom	130	Enterobase	D	Human	Human	2017	2017	Human	Europe
SRR7276950	United Kingdom	10	Enterobase	A	Human	Human	2017	2017	Human	Europe
SRR7277809	United Kingdom	278	Enterobase	AxB1	Human	Human	2017	2017	Human	Europe
SRR7282618	United Kingdom	10	Enterobase	A	Human	Human	2017	2017	Human	Europe
SRR7282634	United Kingdom	16	Enterobase	B1	Human	Human	2017	2017	Human	Europe
SRR7282645	United Kingdom	10	Enterobase	A	Human	Human	2017	2017	Human	Europe
SRR7282652	United Kingdom	10	Enterobase	A	Human	Human	2018	2018	Human	Europe
SRR7283674	United Kingdom	127	Enterobase	B2	Human	Human	2017	2017	Human	Europe
SRR7283744	United Kingdom	29	Enterobase	B1	Human	Human	2017	2017	Human	Europe
SRR7283805	United Kingdom	16	Enterobase	B1	Human	Human	2018	2018	Human	Europe
SRR7284182	United Kingdom	10	Enterobase	A	Human	Human	2016	2016	Human	Europe
SRR7285428	United Kingdom	10	Enterobase	A	Human	Human	2017	2017	Human	Europe
SRR7285431	United Kingdom	10	Enterobase	A	Human	Human	2017	2017	Human	Europe
SRR7285485	United Kingdom	10	Enterobase	A	Human	Human	2018	2018	Human	Europe
SRR7285512	United Kingdom	10	Enterobase	A	Human	Human	2017	2017	Human	Europe
SRR7285549	United Kingdom	16	Enterobase	B1	Human	Human	2018	2018	Human	Europe
SRR7285587	United Kingdom	10	Enterobase	A	Human	Human	2017	2017	Human	Europe
SRR7285596	United Kingdom	16	Enterobase	B1	Human	Human	2017	2017	Human	Europe
SRR7286169	United Kingdom	10	Enterobase	A	Human	Human	2018	2018	Human	Europe
SRR7286254	United Kingdom	10	Enterobase	A	Human	Human	2017	2017	Human	Europe
SRR7286359	United Kingdom	10	Enterobase	A	Human	Human	2017	2017	Human	Europe
SRR7286362	United Kingdom	10	Enterobase	A	Human	Human	2018	2018	Human	Europe
SRR7286383	United Kingdom	10	Enterobase	A	Human	Human	2018	2018	Human	Europe
SRR7286447	United Kingdom	10	Enterobase	A	Human	Human	2017	2017	Human	Europe
SRR7286455	United Kingdom	10	Enterobase	A	Human	Human	2018	2018	Human	Europe
SRR7286473	United Kingdom	278	Enterobase	AxB1	Human	Human	2017	2017	Human	Europe
SRR7286522	United Kingdom	10	Enterobase	A	Human	Human	2018	2018	Human	Europe
SRR7286524	United Kingdom	10	Enterobase	A	Human	Human	2017	2017	Human	Europe
SRR7286551	United Kingdom	16	Enterobase	B1	Human	Human	2015	2015	Human	Europe
SRR7286556	United Kingdom	10	Enterobase	A	Human	Human	2015	2015	Human	Europe
SRR7286581	United Kingdom	40	Enterobase	B1	Human	Human	2016	2016	Human	Europe
SRR7290930	United Kingdom	69	Enterobase	D	Human	Human	2017	2017	Human	Europe
SRR7291594	United Kingdom	200	Enterobase	B1	Human	Human	2017	2017	Human	Europe
SRR7291606	United Kingdom	200	Enterobase	B1	Human	Human	2015	2015	Human	Europe
SRR7291666	United Kingdom	10	Enterobase	A	Human	Human	2017	2017	Human	Europe
SRR7291910	United Kingdom	69	Enterobase	D	Human	Human	2017	2017	Human	Europe
SRR7291922	United Kingdom	69	Enterobase	D	Human	Human	2018	2018	Human	Europe
SRR7291926	United Kingdom	10	Enterobase	A	Human	Human	2013	2013	Human	Europe
SRR7358010	United Kingdom	10	Enterobase	A	Human	Human	2017	2017	Human	Europe
SRR7358011	United Kingdom	28	Enterobase	ABD	Human	Human	2016	2016	Human	Europe
SRR7358040	United Kingdom	10	Enterobase	A	Human	Human	2018	2018	Human	Europe
SRR7358113	United Kingdom	10	Enterobase	A	Human	Human	2017	2017	Human	Europe
SRR7358283	United Kingdom	10	Enterobase	A	Human	Human	2017	2017	Human	Europe
SRR7367201	United Kingdom	10	Enterobase	A	Human	Human	2012	2012	Human	Europe
SRR7367205	United Kingdom	16	Enterobase	B1	Human	Human	2017	2017	Human	Europe
SRR7367225	United Kingdom	200	Enterobase	B1	Human	Human	2017	2017	Human	Europe
SRR7367228	United Kingdom	10	Enterobase	A	Human	Human	2018	2018	Human	Europe
SRR7367403	United Kingdom	16	Enterobase	B1	Human	Human	2018	2018	Human	Europe
SRR7367428	United Kingdom	10	Enterobase	A	Human	Human	2017	2017	Human	Europe
SRR7367432	United Kingdom	10	Enterobase	A	Human	Human	2017	2017	Human	Europe
SRR7367456	United Kingdom	29	Enterobase	B1	Human	Human	2018	2018	Human	Europe
SRR7367462	United Kingdom	200	Enterobase	B1	Human	Human	2016	2016	Human	Europe
SRR7367529	United Kingdom	278	Enterobase	AxB1	Human	Human	2018	2018	Human	Europe
SRR7367551	United Kingdom	200	Enterobase	B1	Human	Human	2017	2017	Human	Europe
SRR7367554	United Kingdom	10	Enterobase	A	Human	Human	2017	2017	Human	Europe
SRR7367556	United Kingdom	10	Enterobase	A	Human	Human	2018	2018	Human	Europe
SRR7367567	United Kingdom	40	Enterobase	B1	Human	Human	2016	2016	Human	Europe
SRR7367585	United Kingdom	10	Enterobase	A	Human	Human	2017	2017	Human	Europe
SRR7368866	United Kingdom	16	Enterobase	B1	Human	Human	2018	2018	Human	Europe
SRR7401656	United Kingdom	10	Enterobase	A	Human	Human	2017	2017	Human	Europe
SRR7401663	United Kingdom	10	Enterobase	A	Human	Human	2017	2017	Human	Europe
SRR7417188	United Kingdom	278	Enterobase	AxB1	Human	Human	2018	2018	Human	Europe
SRR7456554	United Kingdom	10	Enterobase	A	Human	Human	2018	2018	Human	Europe
SRR7456555	United Kingdom	10	Enterobase	A	Human	Human	2018	2018	Human	Europe
SRR7456557	United Kingdom	16	Enterobase	B1	Human	Human	2018	2018	Human	Europe
SRR7456565	United Kingdom	200	Enterobase	B1	Human	Human	2018	2018	Human	Europe
SRR7457843	United Kingdom	10	Enterobase	A	Human	Human	2018	2018	Human	Europe
SRR7457844	United Kingdom	423	Enterobase	NF	Human	Human	2018	2018	Human	Europe
SRR7457848	United Kingdom	10	Enterobase	A	Human	Human	2018	2018	Human	Europe
SRR7457850	United Kingdom	16	Enterobase	B1	Human	Human	2018	2018	Human	Europe
SRR7474054	United Kingdom	10	Enterobase	A	Human	Human	2018	2018	Human	Europe
SRR7500925	United Kingdom	10	Enterobase	A	Human	Human	2018	2018	Human	Europe
SRR7501141	United Kingdom	10	Enterobase	A	Human	Human	2018	2018	Human	Europe
SRR7501184	United Kingdom	10	Enterobase	A	Human	Human	2018	2018	Human	Europe
SRR7522839	United Kingdom	10	Enterobase	A	Human	Human	2018	2018	Human	Europe
SRR7522841	United Kingdom	10	Enterobase	A	Human	Human	2018	2018	Human	Europe
SRR7588528	United Kingdom	10	Enterobase	A	Human	Human	2018	2018	Human	Europe
SRR7588734	United Kingdom	973	Enterobase	NF	Human	Human	2018	2018	Human	Europe
SRR770158	Denmark	1248	Enterobase	NF	Human	Human	2003	2003	Human	Europe
SRR7826926	United Kingdom	10	Enterobase	A	Human	Human	2018	2018	Human	Europe
SRR7826960	United Kingdom	10	Enterobase	A	Human	Human	2018	2018	Human	Europe
SRR7826962	United Kingdom	10	Enterobase	A	Human	Human	2018	2018	Human	Europe
SRR7827079	United Kingdom	10	Enterobase	A	Human	Human	2018	2018	Human	Europe
SRR7833074	United Kingdom	10	Enterobase	A	Human	Human	2018	2018	Human	Europe
SRR7833100	United Kingdom	335	Enterobase	NF	Human	Human	2018	2018	Human	Europe
SRR7834593	United Kingdom	10	Enterobase	A	Human	Human	2018	2018	Human	Europe
SRR7835548	United Kingdom	200	Enterobase	B1	Human	Human	2018	2018	Human	Europe
SRR7839296	United Kingdom	16	Enterobase	B1	Human	Human	2018	2018	Human	Europe
SRR7839299	United Kingdom	29	Enterobase	B1	Human	Human	2018	2018	Human	Europe
SRR7842056	United Kingdom	10	Enterobase	A	Human	Human	2018	2018	Human	Europe
SRR7842091	United Kingdom	16	Enterobase	B1	Human	Human	2018	2018	Human	Europe
SRR7842137	United Kingdom	10	Enterobase	A	Human	Human	2018	2018	Human	Europe
SRR7842139	United Kingdom	335	Enterobase	NF	Human	Human	2018	2018	Human	Europe
SRR7842141	United Kingdom	10	Enterobase	A	Human	Human	2018	2018	Human	Europe
SRR7849995	United Kingdom	16	Enterobase	B1	Human	Human	2018	2018	Human	Europe
SRR7850031	United Kingdom	200	Enterobase	B1	Human	Human	2018	2018	Human	Europe
SRR7850059	United Kingdom	16	Enterobase	B1	Human	Human	2018	2018	Human	Europe
SRR785839	Sweden	127	Enterobase	B2	Human	Human	1995	1995	Human	Europe
SRR786324	Sweden	127	Enterobase	B2	Human	Human	1996	1996	Human	Europe
SRR786379	Sweden	10	Enterobase	A	Human	Human	1996	1996	Human	Europe
SRR7866094	United Kingdom	40	Enterobase	B1	Human	Human	2018	2018	Human	Europe
SRR7892544	United Kingdom	10	Enterobase	A	Human	Human	2018	2018	Human	Europe
SRR7892556	United Kingdom	10	Enterobase	A	Human	Human	2018	2018	Human	Europe
SRR7895971	United Kingdom	10	Enterobase	A	Human	Human	2018	2018	Human	Europe
SRR7895976	United Kingdom	10	Enterobase	A	Human	Human	2018	2018	Human	Europe
SRR7943912	United Kingdom	10	Enterobase	A	Human	Human	2018	2018	Human	Europe
SRR7943917	United Kingdom	29	Enterobase	B1	Human	Human	2018	2018	Human	Europe
SRR7988731	United Kingdom	40	Enterobase	B1	Human	Human	2018	2018	Human	Europe
SRR7988733	United Kingdom	130	Enterobase	D	Human	Human	2018	2018	Human	Europe
SRR800481	Denmark	69	Enterobase	D	Human	Human	2003	2003	Human	Europe
SRR800517	Denmark	127	Enterobase	B2	Human	Human	2003	2003	Human	Europe
SRR800518	Denmark	69	Enterobase	D	Human	Human	2003	2003	Human	Europe
SRR800520	Denmark	69	Enterobase	D	Human	Human	2003	2003	Human	Europe
SRR800530	Denmark	127	Enterobase	B2	Human	Human	2003	2003	Human	Europe
SRR800541	Denmark	69	Enterobase	D	Human	Human	2004	2004	Human	Europe
SRR800556	Denmark	69	Enterobase	D	Human	Human	2004	2004	Human	Europe
SRR800564	Denmark	69	Enterobase	D	Human	Human	2004	2004	Human	Europe
SRR800592	Denmark	69	Enterobase	D	Human	Human	2004	2004	Human	Europe
SRR800595	Denmark	69	Enterobase	D	Human	Human	2003	2003	Human	Europe
SRR800596	Denmark	69	Enterobase	D	Human	Human	2003	2003	Human	Europe
SRR800599	Denmark	127	Enterobase	B2	Human	Human	2004	2004	Human	Europe
SRR8032838	United Kingdom	29	Enterobase	B1	Human	Human	2018	2018	Human	Europe
SRR8032839	United Kingdom	335	Enterobase	NF	Human	Human	2018	2018	Human	Europe
SRR8052189	United Kingdom	200	Enterobase	B1	Human	Human	2018	2018	Human	Europe
SRR8052862	United Kingdom	10	Enterobase	A	Human	Human	2018	2018	Human	Europe
SRR8059108	United Kingdom	2356	Enterobase	NF	Human	Human	2018	2018	Human	Europe
SRR8086717	United Kingdom	10	Enterobase	A	Human	Human	2018	2018	Human	Europe
SRR958197	Denmark	127	Enterobase	B2	Human	Human	2003	2003	Human	Europe
SRR958199	Denmark	69	Enterobase	D	Human	Human	2005	2005	Human	Europe
SRR958253	Denmark	69	Enterobase	D	Human	Human	2004	2004	Human	Europe
SRR958258	Denmark	69	Enterobase	D	Human	Human	2004	2004	Human	Europe
SRR958285	Denmark	69	Enterobase	D	Human	Human	2004	2004	Human	Europe
SRR958309	Denmark	10	Enterobase	A	Human	Human	2004	2004	Human	Europe
SRR958322	Denmark	69	Enterobase	D	Human	Human	2003	2003	Human	Europe
SRR958330	Denmark	69	Enterobase	D	Human	Human	2004	2004	Human	Europe
SRR958361	Denmark	127	Enterobase	B2	Human	Human	2003	2003	Human	Europe
SRR958398	Denmark	69	Enterobase	D	Human	Human	2003	2003	Human	Europe
SRR958408	Denmark	363	Enterobase	NF	Human	Human	2003	2003	Human	Europe
SRR958441	Denmark	69	Enterobase	D	Human	Human	2003	2003	Human	Europe
SRR958512	Denmark	127	Enterobase	B2	Human	Human	2006	2006	Human	Europe
SRR958521	Denmark	69	Enterobase	D	Human	Human	2006	2006	Human	Europe
SRR958523	Denmark	127	Enterobase	B2	Human	Human	2006	2006	Human	Europe
SRR958540	Denmark	69	Enterobase	D	Human	Human	2006	2006	Human	Europe
SRR958561	Sweden	127	Enterobase	B2	Human	Human	1995	1995	Human	Europe
SRR958564	Sweden	127	Enterobase	B2	Human	Human	1996	1996	Human	Europe
SRR958566	Sweden	200	Enterobase	B1	Human	Human	1996	1996	Human	Europe
SRR958583	Sweden	10	Enterobase	A	Human	Human	1995	1995	Human	Europe
SRR958610	Sweden	10	Enterobase	A	Human	Human	1995	1995	Human	Europe
SRR958618	Sweden	10	Enterobase	A	Human	Human	1995	1995	Human	Europe
SRR958728	Sweden	127	Enterobase	B2	Human	Human	1995	1995	Human	Europe
SRR958730	Sweden	29	Enterobase	B1	Human	Human	1995	1995	Human	Europe
SRR958741	Sweden	10	Enterobase	A	Human	Human	1995	1995	Human	Europe
SRR958765	Sweden	127	Enterobase	B2	Human	Human	1997	1997	Human	Europe
SRR958782	Sweden	127	Enterobase	B2	Human	Human	1996	1996	Human	Europe
SRR958787	Sweden	127	Enterobase	B2	Human	Human	1996	1996	Human	Europe
SRR2994195	NF	278	Enterobase	AxB1	Non	Food	NF	NF	Food	NF
SRR3406057	United States	16	Enterobase	B1	Non	Food	2015	2015	Food	North America
SRR3734490	United States	10	Enterobase	A	Non	Food	2012	2012	Food	North America
SRR3734491	United States	10	Enterobase	A	Non	Food	2012	2012	Food	North America
SRR3931166	United States	10	Enterobase	A	Non	Food	2014	2014	Food	North America
SRR3931194	United States	278	Enterobase	AxB1	Non	Food	2010	2010	Food	North America
SRR3931207	United States	1727	Enterobase	NF	Non	Food	2010	2010	Food	North America
SRR3931239	United States	942	Enterobase	NF	Non	Food	2011	2011	Food	North America
SRR3951613	United States	737	Enterobase	NF	Non	Food	2014	2014	Food	North America
SRR4897313	United Kingdom	10	Enterobase	A	Non	Food	2015	2015	Food	Europe
SRR4897743	United Kingdom	10	Enterobase	A	Non	Food	2015	2015	Food	Europe
SRR5023948	United Kingdom	218	Enterobase	A	Non	Food	2015	2015	Food	Europe
SRR5029820	United Kingdom	10	Enterobase	A	Non	Food	2015	2015	Food	Europe
SRR5029831	United Kingdom	10	Enterobase	A	Non	Food	2015	2015	Food	Europe
SRR5029840	United Kingdom	10	Enterobase	A	Non	Food	2015	2015	Food	Europe
SRR5031180	United Kingdom	10	Enterobase	A	Non	Food	2015	2015	Food	Europe
SRR5033729	United Kingdom	10	Enterobase	A	Non	Food	2015	2015	Food	Europe
SRR5035006	United Kingdom	1308	Enterobase	NF	Non	Food	2016	2016	Food	Europe
SRR5035013	United Kingdom	1308	Enterobase	NF	Non	Food	2016	2016	Food	Europe
SRR5035024	United Kingdom	1308	Enterobase	NF	Non	Food	2016	2016	Food	Europe
SRR5112854	United Kingdom	1308	Enterobase	NF	Non	Food	2016	2016	Food	Europe
SRR5112857	United Kingdom	1308	Enterobase	NF	Non	Food	2016	2016	Food	Europe
SRR5112858	United Kingdom	1308	Enterobase	NF	Non	Food	2016	2016	Food	Europe
SRR5112872	United Kingdom	1308	Enterobase	NF	Non	Food	2016	2016	Food	Europe
SRR5306582	United States	10	Enterobase	A	Non	Food	NF	NF	Food	North America
SRR5330922	NF	335	Enterobase	NF	Non	Food	1994	1994	Food	NF
SRR5341961	United States	1248	Enterobase	NF	Non	Food	2012	2012	Food	North America
SRR5341975	United States	278	Enterobase	AxB1	Non	Food	2000	2000	Food	North America
SRR5434330	South Korea	1308	Enterobase	NF	Non	Food	1996	1996	Food	Asia
SRR5434331	South Korea	10	Enterobase	A	Non	Food	1996	1996	Food	Asia
SRR5434334	South Korea	10	Enterobase	A	Non	Food	1996	1996	Food	Asia
SRR5434347	United States	16	Enterobase	B1	Non	Food	2010	2010	Food	North America
SRR5470251	United Kingdom	278	Enterobase	AxB1	Non	Food	2017	2017	Food	Europe
SRR5470261	United Kingdom	278	Enterobase	AxB1	Non	Food	2017	2017	Food	Europe
SRR5470826	United States	1727	Enterobase	NF	Non	Food	2010	2010	Food	North America
SRR5470827	United States	1727	Enterobase	NF	Non	Food	2010	2010	Food	North America
SRR5470914	United States	16	Enterobase	B1	Non	Food	2010	2010	Food	North America
SRR5688550	Egypt	10	Enterobase	A	Non	Food	2016	2016	Food	Africa
SRR5688551	Egypt	10	Enterobase	A	Non	Food	2016	2016	Food	Africa
SRR5688553	Egypt	10	Enterobase	A	Non	Food	2016	2016	Food	Africa
SRR5688555	Egypt	69	Enterobase	D	Non	Food	2016	2016	Food	Africa
SRR5688556	Egypt	10	Enterobase	A	Non	Food	2016	2016	Food	Africa
SRR5884075	United States	28	Enterobase	ABD	Non	Food	2017	2017	Food	North America
SRR6185826	United Kingdom	1727	Enterobase	NF	Non	Food	2017	2017	Food	Europe
SRR6222168	Argentina	10	Enterobase	A	Non	Food	2009	2009	Food	South America
SRR6236977	Argentina	278	Enterobase	AxB1	Non	Food	1999	1999	Food	South America
SRR6324140	United Kingdom	10	Enterobase	A	Non	Food	2016	2016	Food	Europe
SRR7041865	United States	641	Enterobase	NF	Non	Food	1999	1999	Food	North America
SRR7500938	United Kingdom	10	Enterobase	A	Non	Food	2017	2017	Food	Europe
SRR7500944	United Kingdom	10	Enterobase	A	Non	Food	2017	2017	Food	Europe
SRR7500986	United Kingdom	10	Enterobase	A	Non	Food	2017	2017	Food	Europe
SRR7500997	United Kingdom	10	Enterobase	A	Non	Food	2015	2015	Food	Europe
SRR7505780	United Kingdom	10	Enterobase	A	Non	Food	2017	2017	Food	Europe
SRR7505869	United Kingdom	10	Enterobase	A	Non	Food	2017	2017	Food	Europe
SRR7505877	United Kingdom	10	Enterobase	A	Non	Food	2016	2016	Food	Europe
SRR7505882	United Kingdom	10	Enterobase	A	Non	Food	2017	2017	Food	Europe
SRR7527615	United Kingdom	10	Enterobase	A	Non	Food	2018	2018	Food	Europe
SRR7786656	United States	2521	Enterobase	NF	Non	Food	2016	2016	Food	North America
SRR7786658	United States	2521	Enterobase	NF	Non	Food	2016	2016	Food	North America
SRR2826836	United States	16	Enterobase	B1	Non	Food	2015	2015	Food	North America
SRR2920604	United States	16	Enterobase	B1	Non	Food	2015	2015	Food	North America
SRR3098455	United States	16	Enterobase	B1	Non	Food	2015	2015	Food	North America
SRR3106221	United States	2522	Enterobase	NF	Non	Food	2015	2015	Food	North America
SRR3144229	United States	16	Enterobase	B1	Non	Food	2016	2016	Food	North America
SRR3171745	United States	16	Enterobase	B1	Non	Food	2016	2016	Food	North America
SRR3414330	United States	16	Enterobase	B1	Non	Food	2015	2015	Food	North America
SRR3437127	United States	16	Enterobase	B1	Non	Food	2015	2015	Food	North America
SRR3457631	United States	29	Enterobase	B1	Non	Food	2016	2016	Food	North America
SRR3457774	United States	16	Enterobase	B1	Non	Food	2015	2015	Food	North America
SRR3931160	United States	10	Enterobase	A	Non	Food	2014	2014	Food	North America
SRR4239755	United States	16	Enterobase	B1	Non	Food	2016	2016	Food	North America
SRR4419038	United States	16	Enterobase	B1	Non	Food	2016	2016	Food	North America
SRR5091628	United States	29	Enterobase	B1	Non	Food	2016	2016	Food	North America
SRR5091695	United States	16	Enterobase	B1	Non	Food	2016	2016	Food	North America
SRR5336306	Mexico	10	Enterobase	A	Non	Food	2002	2002	Food	North America
SRR5441614	United States	16	Enterobase	B1	Non	Food	2017	2017	Food	North America
SRR5588877	United States	29	Enterobase	B1	Non	Food	2017	2017	Food	North America
SRR6197816	United States	16	Enterobase	B1	Non	Food	2017	2017	Food	North America
SRR6197835	United States	16	Enterobase	B1	Non	Food	2017	2017	Food	North America
SRR6310038	United States	29	Enterobase	B1	Non	Food	2017	2017	Food	North America
SRR6919237	United States	10	Enterobase	A	Non	Food	2000	2000	Food	North America
SRR6930192	United States	10	Enterobase	A	Non	Food	2000	2000	Food	North America
SRR6930201	United States	10	Enterobase	A	Non	Food	2000	2000	Food	North America
SRR6930202	United States	10	Enterobase	A	Non	Food	2000	2000	Food	North America
SRR7011047	United States	10	Enterobase	A	Non	Food	1998	1998	Food	North America
SRR7267540	United States	29	Enterobase	B1	Non	Food	2018	2018	Food	North America
SRR7427138	United States	127	Enterobase	B2	Non	Food	2002	2002	Food	North America
SRR7427254	United States	127	Enterobase	B2	Non	Food	2002	2002	Food	North America
SRR8095476	United States	10	Enterobase	A	Non	Food	2017	2017	Food	North America
SRR8095534	United States	10	Enterobase	A	Non	Food	2017	2017	Food	North America
SRR1272843	United States	1727	Enterobase	NF	Non	Enviornment	2010	2010	Enviornment	North America
SRR1272883	United States	1727	Enterobase	NF	Non	Enviornment	2010	2010	Enviornment	North America
SRR2239579	United States	278	Enterobase	AxB1	Non	Enviornment	2011	2011	Enviornment	North America
SRR2239590	United States	10	Enterobase	A	Non	Enviornment	2011	2011	Enviornment	North America
SRR2239596	United States	10	Enterobase	A	Non	Enviornment	2011	2011	Enviornment	North America
SRR2239597	United States	278	Enterobase	AxB1	Non	Enviornment	2011	2011	Enviornment	North America
SRR2239599	United States	10	Enterobase	A	Non	Enviornment	2011	2011	Enviornment	North America
SRR2239601	United States	278	Enterobase	AxB1	Non	Enviornment	2011	2011	Enviornment	North America
SRR2239609	United States	10	Enterobase	A	Non	Enviornment	2012	2012	Enviornment	North America
SRR2239610	United States	10	Enterobase	A	Non	Enviornment	2012	2012	Enviornment	North America
SRR2239613	United States	10	Enterobase	A	Non	Enviornment	2012	2012	Enviornment	North America
SRR2239614	United States	10	Enterobase	A	Non	Enviornment	2012	2012	Enviornment	North America
SRR2239617	United States	278	Enterobase	AxB1	Non	Enviornment	2012	2012	Enviornment	North America
SRR2239619	United States	10	Enterobase	A	Non	Enviornment	2012	2012	Enviornment	North America
SRR2239620	United States	48	Enterobase	A	Non	Enviornment	2012	2012	Enviornment	North America
SRR2239622	United States	278	Enterobase	AxB1	Non	Enviornment	2012	2012	Enviornment	North America
SRR2239623	United States	278	Enterobase	AxB1	Non	Enviornment	2012	2012	Enviornment	North America
SRR2239625	United States	10	Enterobase	A	Non	Enviornment	2012	2012	Enviornment	North America
SRR2239635	United States	1727	Enterobase	NF	Non	Enviornment	2012	2012	Enviornment	North America
SRR2239638	United States	10	Enterobase	A	Non	Enviornment	2012	2012	Enviornment	North America
SRR2239639	United States	641	Enterobase	NF	Non	Enviornment	2012	2012	Enviornment	North America
SRR2239647	United States	2522	Enterobase	NF	Non	Enviornment	2012	2012	Enviornment	North America
SRR2239648	United States	278	Enterobase	AxB1	Non	Enviornment	2011	2011	Enviornment	North America
SRR2568727	United States	16	Enterobase	B1	Non	Enviornment	2015	2015	Enviornment	North America
SRR3131252	United States	28	Enterobase	ABD	Non	Enviornment	2014	2014	Enviornment	North America
SRR3131258	United States	28	Enterobase	ABD	Non	Enviornment	2014	2014	Enviornment	North America
SRR3134831	United States	28	Enterobase	ABD	Non	Enviornment	2014	2014	Enviornment	North America
SRR3134842	United States	29	Enterobase	B1	Non	Enviornment	2014	2014	Enviornment	North America
SRR3136824	United States	127	Enterobase	B2	Non	Enviornment	2015	2015	Enviornment	North America
SRR3136829	United States	423	Enterobase	NF	Non	Enviornment	2015	2015	Enviornment	North America
SRR3136830	United States	973	Enterobase	NF	Non	Enviornment	2015	2015	Enviornment	North America
SRR3136832	United States	641	Enterobase	NF	Non	Enviornment	2014	2014	Enviornment	North America
SRR3136838	United States	69	Enterobase	D	Non	Enviornment	2014	2014	Enviornment	North America
SRR3136877	United States	10	Enterobase	A	Non	Enviornment	2014	2014	Enviornment	North America
SRR3146566	United States	40	Enterobase	B1	Non	Enviornment	2015	2015	Enviornment	North America
SRR3156769	United States	69	Enterobase	D	Non	Enviornment	2015	2015	Enviornment	North America
SRR3156775	United States	106	Enterobase	D	Non	Enviornment	2015	2015	Enviornment	North America
SRR3177665	United States	16	Enterobase	B1	Non	Enviornment	2012	2012	Enviornment	North America
SRR3177666	United States	16	Enterobase	B1	Non	Enviornment	2012	2012	Enviornment	North America
SRR3177667	United States	16	Enterobase	B1	Non	Enviornment	2012	2012	Enviornment	North America
SRR3177668	United States	16	Enterobase	B1	Non	Enviornment	2012	2012	Enviornment	North America
SRR3177669	United States	16	Enterobase	B1	Non	Enviornment	2012	2012	Enviornment	North America
SRR3177670	United States	16	Enterobase	B1	Non	Enviornment	2013	2013	Enviornment	North America
SRR3177671	United States	16	Enterobase	B1	Non	Enviornment	2012	2012	Enviornment	North America
SRR3177672	United States	16	Enterobase	B1	Non	Enviornment	2012	2012	Enviornment	North America
SRR3177673	United States	16	Enterobase	B1	Non	Enviornment	2012	2012	Enviornment	North America
SRR3177724	United States	16	Enterobase	B1	Non	Enviornment	2012	2012	Enviornment	North America
SRR3177725	United States	16	Enterobase	B1	Non	Enviornment	2012	2012	Enviornment	North America
SRR3177726	United States	16	Enterobase	B1	Non	Enviornment	2012	2012	Enviornment	North America
SRR3177727	United States	16	Enterobase	B1	Non	Enviornment	2013	2013	Enviornment	North America
SRR3177728	United States	16	Enterobase	B1	Non	Enviornment	2013	2013	Enviornment	North America
SRR3177729	United States	16	Enterobase	B1	Non	Enviornment	2013	2013	Enviornment	North America
SRR3177730	United States	16	Enterobase	B1	Non	Enviornment	2013	2013	Enviornment	North America
SRR3177731	United States	16	Enterobase	B1	Non	Enviornment	2013	2013	Enviornment	North America
SRR3177732	United States	16	Enterobase	B1	Non	Enviornment	2013	2013	Enviornment	North America
SRR3177734	United States	16	Enterobase	B1	Non	Enviornment	2013	2013	Enviornment	North America
SRR3177735	United States	16	Enterobase	B1	Non	Enviornment	2013	2013	Enviornment	North America
SRR3177737	United States	16	Enterobase	B1	Non	Enviornment	2013	2013	Enviornment	North America
SRR3178052	United States	29	Enterobase	B1	Non	Enviornment	2009	2009	Enviornment	North America
SRR3178054	United States	29	Enterobase	B1	Non	Enviornment	2009	2009	Enviornment	North America
SRR3178418	United States	127	Enterobase	B2	Non	Enviornment	2015	2015	Enviornment	North America
SRR3224367	United States	16	Enterobase	B1	Non	Enviornment	2012	2012	Enviornment	North America
SRR3228735	United States	218	Enterobase	A	Non	Enviornment	NF	NF	Enviornment	North America
SRR3228736	United States	218	Enterobase	A	Non	Enviornment	NF	NF	Enviornment	North America
SRR3466139	United States	10	Enterobase	A	Non	Enviornment	2003	2003	Enviornment	North America
SRR3657584	United States	16	Enterobase	B1	Non	Enviornment	2015	2015	Enviornment	North America
SRR3695759	United States	10	Enterobase	A	Non	Enviornment	1991	1991	Enviornment	North America
SRR3695760	United States	29	Enterobase	B1	Non	Enviornment	1995	1995	Enviornment	North America
SRR3824541	United States	10	Enterobase	A	Non	Enviornment	2015	2015	Enviornment	North America
SRR3829548	United States	16	Enterobase	B1	Non	Enviornment	2013	2013	Enviornment	North America
SRR3829549	United States	16	Enterobase	B1	Non	Enviornment	2013	2013	Enviornment	North America
SRR3829553	United States	16	Enterobase	B1	Non	Enviornment	2013	2013	Enviornment	North America
SRR3829555	United States	16	Enterobase	B1	Non	Enviornment	2013	2013	Enviornment	North America
SRR3928754	United States	10	Enterobase	A	Non	Enviornment	2015	2015	Enviornment	North America
SRR3929497	United States	641	Enterobase	NF	Non	Enviornment	2003	2003	Enviornment	North America
SRR3931157	United States	10	Enterobase	A	Non	Enviornment	2014	2014	Enviornment	North America
SRR3931159	United States	1727	Enterobase	NF	Non	Enviornment	2010	2010	Enviornment	North America
SRR3931171	United States	1727	Enterobase	NF	Non	Enviornment	2010	2010	Enviornment	North America
SRR3931182	United States	1727	Enterobase	NF	Non	Enviornment	2010	2010	Enviornment	North America
SRR3957201	United States	10	Enterobase	A	Non	Enviornment	2003	2003	Enviornment	North America
SRR3987464	United States	129	Enterobase	B1	Non	Enviornment	2001	2001	Enviornment	North America
SRR3988002	United States	973	Enterobase	NF	Non	Enviornment	1993	1993	Enviornment	North America
SRR3989598	United States	2521	Enterobase	NF	Non	Enviornment	1993	1993	Enviornment	North America
SRR3989605	United States	10	Enterobase	A	Non	Enviornment	1993	1993	Enviornment	North America
SRR3989625	United States	10	Enterobase	A	Non	Enviornment	1993	1993	Enviornment	North America
SRR3989626	United States	200	Enterobase	B1	Non	Enviornment	1993	1993	Enviornment	North America
SRR3989636	United States	10	Enterobase	A	Non	Enviornment	1993	1993	Enviornment	North America
SRR3994016	United States	40	Enterobase	B1	Non	Enviornment	2016	2016	Enviornment	North America
SRR4176562	United States	16	Enterobase	B1	Non	Enviornment	2015	2015	Enviornment	North America
SRR4176567	United States	16	Enterobase	B1	Non	Enviornment	2015	2015	Enviornment	North America
SRR4216995	United States	10	Enterobase	A	Non	Enviornment	2007	2007	Enviornment	North America
SRR4217000	United States	28	Enterobase	ABD	Non	Enviornment	2015	2015	Enviornment	North America
SRR5001046	United States	16	Enterobase	B1	Non	Enviornment	2016	2016	Enviornment	North America
SRR5031271	United States	16	Enterobase	B1	Non	Enviornment	2016	2016	Enviornment	North America
SRR5031273	United States	16	Enterobase	B1	Non	Enviornment	2016	2016	Enviornment	North America
SRR5031274	United States	16	Enterobase	B1	Non	Enviornment	2016	2016	Enviornment	North America
SRR5031275	United States	16	Enterobase	B1	Non	Enviornment	2016	2016	Enviornment	North America
SRR5082121	United States	16	Enterobase	B1	Non	Enviornment	2016	2016	Enviornment	North America
SRR5336255	United States	10	Enterobase	A	Non	Enviornment	2003	2003	Enviornment	North America
SRR5341960	United States	942	Enterobase	NF	Non	Enviornment	2012	2012	Enviornment	North America
SRR5452311	United States	106	Enterobase	D	Non	Enviornment	2017	2017	Enviornment	North America
SRR5452312	United States	106	Enterobase	D	Non	Enviornment	2017	2017	Enviornment	North America
SRR5452313	United States	106	Enterobase	D	Non	Enviornment	2017	2017	Enviornment	North America
SRR5452314	United States	106	Enterobase	D	Non	Enviornment	2017	2017	Enviornment	North America
SRR5452315	United States	106	Enterobase	D	Non	Enviornment	2017	2017	Enviornment	North America
SRR5452317	United States	106	Enterobase	D	Non	Enviornment	2017	2017	Enviornment	North America
SRR5452319	United States	106	Enterobase	D	Non	Enviornment	2017	2017	Enviornment	North America
SRR5470990	United States	10	Enterobase	A	Non	Enviornment	2015	2015	Enviornment	North America
SRR5605988	United States	538	Enterobase	NF	Non	Enviornment	NF	NF	Enviornment	North America
SRR5680930	United States	10	Enterobase	A	Non	Enviornment	2015	2015	Enviornment	North America
SRR5970424	United States	847	Enterobase	NF	Non	Enviornment	2017	2017	Enviornment	North America
SRR6181312	United States	641	Enterobase	NF	Non	Enviornment	2017	2017	Enviornment	North America
SRR6181653	United States	16	Enterobase	B1	Non	Enviornment	2017	2017	Enviornment	North America
SRR6219675	United States	10	Enterobase	A	Non	Enviornment	2017	2017	Enviornment	North America
SRR6219774	United States	278	Enterobase	AxB1	Non	Enviornment	2017	2017	Enviornment	North America
SRR6220066	United States	1727	Enterobase	NF	Non	Enviornment	2017	2017	Enviornment	North America
SRR6220198	United States	129	Enterobase	B1	Non	Enviornment	2017	2017	Enviornment	North America
SRR6373713	United States	16	Enterobase	B1	Non	Enviornment	2014	2014	Enviornment	North America
SRR6443373	United States	10	Enterobase	A	Non	Enviornment	2000	2000	Enviornment	North America
SRR6443392	United States	10	Enterobase	A	Non	Enviornment	2000	2000	Enviornment	North America
SRR6443393	United States	10	Enterobase	A	Non	Enviornment	2000	2000	Enviornment	North America
SRR6443399	United States	10	Enterobase	A	Non	Enviornment	2000	2000	Enviornment	North America
SRR6443604	United States	10	Enterobase	A	Non	Enviornment	2000	2000	Enviornment	North America
SRR6443619	United States	10	Enterobase	A	Non	Enviornment	2000	2000	Enviornment	North America
SRR6443620	United States	10	Enterobase	A	Non	Enviornment	2000	2000	Enviornment	North America
SRR6443624	United States	10	Enterobase	A	Non	Enviornment	2000	2000	Enviornment	North America
SRR6443625	United States	10	Enterobase	A	Non	Enviornment	2000	2000	Enviornment	North America
SRR6443626	United States	10	Enterobase	A	Non	Enviornment	2000	2000	Enviornment	North America
SRR6443627	United States	10	Enterobase	A	Non	Enviornment	2000	2000	Enviornment	North America
SRR6443630	United States	10	Enterobase	A	Non	Enviornment	2000	2000	Enviornment	North America
SRR6443637	United States	10	Enterobase	A	Non	Enviornment	2000	2000	Enviornment	North America
SRR6443638	United States	10	Enterobase	A	Non	Enviornment	2000	2000	Enviornment	North America
SRR6443642	United States	10	Enterobase	A	Non	Enviornment	2000	2000	Enviornment	North America
SRR6443773	United States	10	Enterobase	A	Non	Enviornment	2000	2000	Enviornment	North America
SRR6443774	United States	10	Enterobase	A	Non	Enviornment	2000	2000	Enviornment	North America
SRR6443775	United States	10	Enterobase	A	Non	Enviornment	2000	2000	Enviornment	North America
SRR6443776	United States	10	Enterobase	A	Non	Enviornment	2000	2000	Enviornment	North America
SRR6443777	United States	10	Enterobase	A	Non	Enviornment	2000	2000	Enviornment	North America
SRR6443778	United States	10	Enterobase	A	Non	Enviornment	2000	2000	Enviornment	North America
SRR6443780	United States	10	Enterobase	A	Non	Enviornment	2000	2000	Enviornment	North America
SRR6443785	United States	10	Enterobase	A	Non	Enviornment	2000	2000	Enviornment	North America
SRR6443791	United States	10	Enterobase	A	Non	Enviornment	2000	2000	Enviornment	North America
SRR6445042	United States	10	Enterobase	A	Non	Enviornment	2000	2000	Enviornment	North America
SRR6445044	United States	10	Enterobase	A	Non	Enviornment	2000	2000	Enviornment	North America
SRR6445045	United States	10	Enterobase	A	Non	Enviornment	2000	2000	Enviornment	North America
SRR6445046	United States	10	Enterobase	A	Non	Enviornment	2000	2000	Enviornment	North America
SRR6445095	United States	10	Enterobase	A	Non	Enviornment	2000	2000	Enviornment	North America
SRR6445101	United States	10	Enterobase	A	Non	Enviornment	2000	2000	Enviornment	North America
SRR6445102	United States	10	Enterobase	A	Non	Enviornment	2000	2000	Enviornment	North America
SRR6445106	United States	16	Enterobase	B1	Non	Enviornment	2017	2017	Enviornment	North America
SRR6445112	United States	10	Enterobase	A	Non	Enviornment	2000	2000	Enviornment	North America
SRR6445113	United States	10	Enterobase	A	Non	Enviornment	2000	2000	Enviornment	North America
SRR6445116	United States	10	Enterobase	A	Non	Enviornment	2000	2000	Enviornment	North America
SRR6445129	United States	10	Enterobase	A	Non	Enviornment	2000	2000	Enviornment	North America
SRR6445131	United States	10	Enterobase	A	Non	Enviornment	2000	2000	Enviornment	North America
SRR6445144	United States	10	Enterobase	A	Non	Enviornment	2000	2000	Enviornment	North America
SRR6445189	United States	10	Enterobase	A	Non	Enviornment	2000	2000	Enviornment	North America
SRR6445190	United States	10	Enterobase	A	Non	Enviornment	2000	2000	Enviornment	North America
SRR6446713	United States	10	Enterobase	A	Non	Enviornment	2000	2000	Enviornment	North America
SRR6446735	United States	10	Enterobase	A	Non	Enviornment	2000	2000	Enviornment	North America
SRR6446768	United States	10	Enterobase	A	Non	Enviornment	2000	2000	Enviornment	North America
SRR6446769	United States	10	Enterobase	A	Non	Enviornment	2000	2000	Enviornment	North America
SRR6449606	United States	10	Enterobase	A	Non	Enviornment	2000	2000	Enviornment	North America
SRR6449607	United States	10	Enterobase	A	Non	Enviornment	2000	2000	Enviornment	North America
SRR6449648	United States	10	Enterobase	A	Non	Enviornment	2000	2000	Enviornment	North America
SRR6449751	United States	10	Enterobase	A	Non	Enviornment	2000	2000	Enviornment	North America
SRR6449759	United States	10	Enterobase	A	Non	Enviornment	2000	2000	Enviornment	North America
SRR6449788	United States	10	Enterobase	A	Non	Enviornment	2000	2000	Enviornment	North America
SRR6664104	United States	10	Enterobase	A	Non	Enviornment	2000	2000	Enviornment	North America
SRR6664107	United States	10	Enterobase	A	Non	Enviornment	2000	2000	Enviornment	North America
SRR6689539	United States	16	Enterobase	B1	Non	Enviornment	NF	NF	Enviornment	North America
SRR6689546	United States	29	Enterobase	B1	Non	Enviornment	NF	NF	Enviornment	North America
SRR6689554	United States	16	Enterobase	B1	Non	Enviornment	2018	2018	Enviornment	North America
SRR6689559	United States	16	Enterobase	B1	Non	Enviornment	NF	NF	Enviornment	North America
SRR6690757	United States	16	Enterobase	B1	Non	Enviornment	2018	2018	Enviornment	North America
SRR6690768	United States	16	Enterobase	B1	Non	Enviornment	2018	2018	Enviornment	North America
SRR6691634	United States	16	Enterobase	B1	Non	Enviornment	2017	2017	Enviornment	North America
SRR6743537	United States	16	Enterobase	B1	Non	Enviornment	2018	2018	Enviornment	North America
SRR6743539	United States	16	Enterobase	B1	Non	Enviornment	2017	2017	Enviornment	North America
SRR6743540	United States	16	Enterobase	B1	Non	Enviornment	2018	2018	Enviornment	North America
SRR6743542	United States	16	Enterobase	B1	Non	Enviornment	2018	2018	Enviornment	North America
SRR6743544	United States	16	Enterobase	B1	Non	Enviornment	2018	2018	Enviornment	North America
SRR6743564	United States	16	Enterobase	B1	Non	Enviornment	2018	2018	Enviornment	North America
SRR6743565	United States	16	Enterobase	B1	Non	Enviornment	2018	2018	Enviornment	North America
SRR6743568	United States	16	Enterobase	B1	Non	Enviornment	2017	2017	Enviornment	North America
SRR6761084	United States	16	Enterobase	B1	Non	Enviornment	2018	2018	Enviornment	North America
SRR6766780	United States	69	Enterobase	D	Non	Enviornment	2018	2018	Enviornment	North America
SRR6985925	United States	973	Enterobase	NF	Non	Enviornment	1965	1965	Enviornment	North America
SRR7064469	United States	127	Enterobase	B2	Non	Enviornment	2000	2000	Enviornment	North America
SRR7135418	United States	538	Enterobase	NF	Non	Enviornment	1967	1967	Enviornment	North America
SRR7263711	United States	129	Enterobase	B1	Non	Enviornment	2002	2002	Enviornment	North America
SRR7264563	United States	1248	Enterobase	NF	Non	Enviornment	2002	2002	Enviornment	North America
SRR7283820	United States	1308	Enterobase	NF	Non	Enviornment	2002	2002	Enviornment	North America
SRR7284855	United States	1248	Enterobase	NF	Non	Enviornment	2002	2002	Enviornment	North America
SRR7369976	United States	1727	Enterobase	NF	Non	Enviornment	2018	2018	Enviornment	North America
SRR7369979	United States	1727	Enterobase	NF	Non	Enviornment	2018	2018	Enviornment	North America
SRR7497027	United States	16	Enterobase	B1	Non	Enviornment	2018	2018	Enviornment	North America
SRR7497031	United States	16	Enterobase	B1	Non	Enviornment	2018	2018	Enviornment	North America
SRR7889222	United States	10	Enterobase	A	Non	Enviornment	2003	2003	Enviornment	North America
SRR7889287	United States	10	Enterobase	A	Non	Enviornment	2003	2003	Enviornment	North America
SRR7889292	United States	10	Enterobase	A	Non	Enviornment	2003	2003	Enviornment	North America
SRR7889310	United States	127	Enterobase	B2	Non	Enviornment	2003	2003	Enviornment	North America
SRR7889321	United States	10	Enterobase	A	Non	Enviornment	2003	2003	Enviornment	North America
SRR7889364	United States	29	Enterobase	B1	Non	Enviornment	2003	2003	Enviornment	North America
SRR7904908	United States	847	Enterobase	NF	Non	Enviornment	2004	2004	Enviornment	North America
SRR7904913	United States	127	Enterobase	B2	Non	Enviornment	2004	2004	Enviornment	North America
SRR7904924	United States	538	Enterobase	NF	Non	Enviornment	2004	2004	Enviornment	North America
SRR7904968	United States	538	Enterobase	NF	Non	Enviornment	2004	2004	Enviornment	North America
SRR7905454	United States	127	Enterobase	B2	Non	Enviornment	2004	2004	Enviornment	North America
SRR3825878	United States	10	Enterobase	A	Non	Animal	1995	1995	Animal	North America
SRR3951465	United States	10	Enterobase	A	Non	Animal	1995	1995	Animal	North America
SRR3974867	United States	10	Enterobase	A	Non	Animal	1995	1995	Animal	North America
SRR3975189	United States	641	Enterobase	NF	Non	Animal	1995	1995	Animal	North America
SRR3975531	United States	200	Enterobase	B1	Non	Animal	1993	1993	Animal	North America
SRR3977089	United States	10	Enterobase	A	Non	Animal	1998	1998	Animal	North America
SRR3987465	United States	16	Enterobase	B1	Non	Animal	1998	1998	Animal	North America
SRR3993809	United States	127	Enterobase	B2	Non	Animal	1985	1985	Animal	North America
SRR3993823	United States	129	Enterobase	B1	Non	Animal	1976	1976	Animal	North America
SRR4046418	United States	641	Enterobase	NF	Non	Animal	2014	2014	Animal	North America
SRR4046423	United States	10	Enterobase	A	Non	Animal	2014	2014	Animal	North America
SRR4046426	United States	10	Enterobase	A	Non	Animal	2014	2014	Animal	North America
SRR4259696	United States	2354	Enterobase	NF	Non	Animal	2014	2014	Animal	North America
SRR4260099	United States	10	Enterobase	A	Non	Animal	2014	2014	Animal	North America
SRR4294828	United States	641	Enterobase	NF	Non	Animal	2014	2014	Animal	North America
SRR4294832	United States	48	Enterobase	A	Non	Animal	2014	2014	Animal	North America
SRR4294893	United States	69	Enterobase	D	Non	Animal	2014	2014	Animal	North America
SRR4294967	United States	10	Enterobase	A	Non	Animal	2014	2014	Animal	North America
SRR4294974	United States	10	Enterobase	A	Non	Animal	2014	2014	Animal	North America
SRR5181481	United States	2522	Enterobase	NF	Non	Animal	2014	2014	Animal	North America
SRR5181484	United States	48	Enterobase	A	Non	Animal	2014	2014	Animal	North America
SRR5181522	United States	10	Enterobase	A	Non	Animal	2014	2014	Animal	North America
SRR5181546	United States	69	Enterobase	D	Non	Animal	2014	2014	Animal	North America
SRR5181555	United States	10	Enterobase	A	Non	Animal	2014	2014	Animal	North America
SRR5181556	United States	48	Enterobase	A	Non	Animal	2014	2014	Animal	North America
SRR5181557	United States	2522	Enterobase	NF	Non	Animal	2014	2014	Animal	North America
SRR5330910	United States	10	Enterobase	A	Non	Animal	1971	1971	Animal	North America
SRR5418788	United States	10	Enterobase	A	Non	Animal	2014	2014	Animal	North America
SRR5459143	United States	10	Enterobase	A	Non	Animal	2014	2014	Animal	North America
SRR5470028	United States	69	Enterobase	D	Non	Animal	2014	2014	Animal	North America
SRR5649648	United States	10	Enterobase	A	Non	Animal	2015	2015	Animal	North America
SRR5928752	United States	127	Enterobase	B2	Non	Animal	2017	2017	Animal	North America
SRR6161046	Canada	127	Enterobase	B2	Non	Animal	2017	2017	Animal	North America
SRR6374051	United States	10	Enterobase	A	Non	Animal	2017	2017	Animal	North America
SRR6427273	United States	10	Enterobase	A	Non	Animal	1983	1983	Animal	North America
SRR6440976	United States	10	Enterobase	A	Non	Animal	1982	1982	Animal	North America
SRR6512531	United States	10	Enterobase	A	Non	Animal	2007	2007	Animal	North America
SRR6742532	United States	973	Enterobase	NF	Non	Animal	2017	2017	Animal	North America
SRR6742588	United States	127	Enterobase	B2	Non	Animal	2017	2017	Animal	North America
SRR6761140	United States	127	Enterobase	B2	Non	Animal	2017	2017	Animal	North America
SRR6793086	United States	973	Enterobase	NF	Non	Animal	2006	2006	Animal	North America
SRR6821021	United States	641	Enterobase	NF	Non	Animal	2014	2014	Animal	North America
SRR6875394	United States	641	Enterobase	NF	Non	Animal	2017	2017	Animal	North America
SRR6875395	United States	69	Enterobase	D	Non	Animal	2017	2017	Animal	North America
SRR6902707	United States	127	Enterobase	B2	Non	Animal	2000	2000	Animal	North America
SRR6930493	United States	127	Enterobase	B2	Non	Animal	2000	2000	Animal	North America
SRR6930872	United States	127	Enterobase	B2	Non	Animal	2000	2000	Animal	North America
SRR6978939	United States	127	Enterobase	B2	Non	Animal	2017	2017	Animal	North America
SRR7042030	United States	69	Enterobase	D	Non	Animal	1999	1999	Animal	North America
SRR7042056	United States	10	Enterobase	A	Non	Animal	1999	1999	Animal	North America
SRR7064605	United States	127	Enterobase	B2	Non	Animal	2017	2017	Animal	North America
SRR7130338	United States	200	Enterobase	B1	Non	Animal	2016	2016	Animal	North America
SRR7278526	United States	69	Enterobase	D	Non	Animal	2017	2017	Animal	North America
SRR7613573	United States	1308	Enterobase	NF	Non	Animal	2013	2013	Animal	North America
SRR7659811	United States	127	Enterobase	B2	Non	Animal	2017	2017	Animal	North America
SRR7660780	United States	127	Enterobase	B2	Non	Animal	2017	2017	Animal	North America
SRR7660795	United States	127	Enterobase	B2	Non	Animal	2017	2017	Animal	North America
SRR7786654	United States	127	Enterobase	B2	Non	Animal	2016	2016	Animal	North America
SRR7786738	United States	40	Enterobase	B1	Non	Animal	2015	2015	Animal	North America
SRR7799337	United States	10	Enterobase	A	Non	Animal	2018	2018	Animal	North America
SRR8040834	United States	10	Enterobase	A	Non	Animal	2018	2018	Animal	North America
SRR7085324	United States	69	Enterobase	D	Non	Animal	2012	2012	Animal	North America
SRR7788244	United States	10	Enterobase	A	Non	Animal	2016	2016	Animal	North America
SRR7788262	United States	127	Enterobase	B2	Non	Animal	2016	2016	Animal	North America
