# Supplementary material for: Genomic Epidemiology and Evolution of Escherichia coli in Wild Animals in Mexico
Source: mSphere. 2021 Jan 6;6(1):e00738-20. doi: 10.1128/mSphere.00738-20 (PMC7845601; doi:10.1128/mSphere.00738-20)
Supplement: TABLE S3 [file mSphere.00738-20-st003.csv]

Gene	MaximumKaKs	MedianKaKs	Function	COG	FunctionalClass
group_1639	6.732040825	0.893856447	putative epimerase	COG2910	R
ynjH	3.075461923	0.27977123	protein	NF	NA
aslA	3.058535861	0.715765025	arylsulfatase	NF	NA
group_1875	2.976573819	0.490348606	formate dehydrogenase H	NF	NA
group_2913	2.605639998	0.962382251	sok	NF	NA
aes_1	2.562703747	0.205055996	acetyl esterase	NF	NA
etfB_1	2.51816855	0.586866571	putative electron transfer flavoprotein beta subunit	COG2086	C
pbpC	2.512399972	0.072542726	penicillin-binding protein 1C	COG4953	M
caiE	2.434919922	0.152715977	carnitine operon protein CaiE	COG0110	R
nudG	2.42003611	0.445596634	CTP pyrophosphohydrolase	COG2816	F
group_2505	2.375195878	0.901924855	hypothetical protein	NF	NA
yegR	2.362677739	0.34187981	protein	NF	NA
hyfH	2.300664537	0.486440319	hydrogenase-4 component H	COG2768	S
hemD	2.291840099	0.830509006	uroporphyrinogen III synthase	COG1587	H
yahE	2.286331023	0.349846615	protein	NF	NA
group_4647	2.266792178	0.844396478	hypothetical protein	NF	NA
nrdG	2.264157298	0.240259016	anaerobic ribonucleoside-triphosphate reductase activating protein	NF	NA
gspM	2.261399788	0.258697971	general secretion pathway protein YghD	NF	NA
group_2486	2.208910835	0	hypothetical protein	NF	NA
group_2008	2.092012686	1.021385336	hypothetical protein	NF	NA
murB	2.004943168	0.142852046	UDP-N-acetylenolpyruvoylglucosamine reductase	COG0812	M
rfaG	2.004405428	0	UDP-glucose:(heptosyl) LPS alpha-1,3-glucosyltransferase	COG0297	G
gspI	1.96889078	0.280275159	type II secretion system protein I	COG4795	U
hmpA	1.968074205	0.07433917	flavohemoprotein	COG3217	R
yfhR	1.966346585	0.078099585	peptidase	COG0400	R
nadE	1.944951625	0.186163139	NH3-dependent NAD(+) synthetase	COG0171	H
yodA	1.938316991	0.13177506	metal ABC transporter substrate binding protein	COG3443	P
yieE	1.919510295	0.102456837	phosphopantetheinyl transferase	NF	NA
yjeJ	1.919217604	0.411806119	protein	NF	NA
yqeC	1.910689035	0.235523554	selenium-dependent hydroxylase accessory protein YqeC	NF	NA
mak	1.87148927	0.123801096	fructokinase	COG2222	M
group_1641	1.855091549	0.320445305	type III secretion system protein	NF	NA
ygbK	1.851820481	0.194659109	paral putative tRNA synthase	COG3395	S
yhaV	1.846531324	0.200122603	toxin of the SohB(PrlF)-YhaV toxin-antitoxin system	NF	NA
pqqL	1.826479818	0.300998353	membrane-associated peptidase	COG0113	H
dhaL	1.798739219	0.348254993	dihydroxyacetone kinase subunit DhaL	NF	NA
thiK	1.766810706	0.55694033	thiamine kinase	NF	NA
group_4497	1.755575799	0.772252888	hypothetical protein	NF	NA
group_1562	1.755387835	0.481389736	hypothetical protein	NF	NA
thiE	1.715460037	0.142721774	thiamine-phosphate pyrophosphorylase	COG0352	H
recG	1.670996434	0.039926488	ATP-dependent DNA helicase RecG	COG1204	L
yecE	1.655772135	0	conserved protein, UPF0759 family	NF	NA
mtfA_1	1.652339323	0.338802245	DgsA anti-repressor MtfA	NF	NA
fliZ	1.650464598	0.225870913	FliZ protein	NF	NA
argG	1.649984116	0.025439275	argininosuccinate synthetase	COG0137	E
arnF	1.646397017	0.128096705	4-amino-4-deoxy-L-arabinose-phosphoundecaprenol flippase subunit ArnF	NF	NA
matA	1.640343678	0.098970593	putative fimbrial transcriptional regulator	NF	NA
epaP	1.636478146	1.636478146	type III secretion system protein	COG4790	U
yjjZ	1.617448266	0.286497526	protein	NF	NA
yegK	1.611899779	0.184867129	protein	NF	NA
yhiQ	1.60135343	0.023876355	methyltransferase	NF	NA
yjhS	1.592376064	0.488499276	YjhS protein	NF	NA
yhaK	1.58716164	0.126334173	pirin-related protein	NF	NA
yraN	1.582659368	0.261606669	endonuclease-like protein	NF	NA
group_2861	1.578794967	0.418655755	protein YjiS	COG5457	S
yegM	1.567151158	0.056171228	multidrug efflux system subunit MdtA	NF	NA
fliK	1.560171951	0.280018235	flagellar hook-length control protein	NF	NA
group_3317	1.558558321	0.304492208	Uncharacterized conserved protein	COG3369	S
group_1108	1.550890585	0.178387313	zinc finger SWIM domain-containing protein	NF	NA
mdtB	1.537502507	0.022060101	multidrug resistance protein	NF	NA
ybjC	1.533883568	0.410044481	inner membrane protein	NF	NA
yqeH	1.533034964	0	bipartite regulator domain	NF	NA
nudI	1.532633865	0.309410983	NUDIX-family hydrolase	COG2816	F
fiu	1.52900799	0.038107367	catecholate siderophore TonB-dependent receptor	COG4774	P
group_9500	1.527129894	0.098651817	ABC-type transport system	NF	NA
mhpF	1.527001666	0	acetaldehyde dehydrogenase	COG4569	Q
tibA_2	1.52527362	0.447395555	Autotransporter beta domain-containing protein	COG3468	MU
flgN	1.522991605	0.316336065	flagella synthesis protein FlgN	NF	NA
yiaJ	1.516037639	0.299394779	DNA-binding transcriptional repressor	NF	NA
efeO	1.51533252	0.071335713	inactive ferrous ion transporter periplasmic protein EfeO	NF	NA
rcnB	1.509337117	0	periplasmic modulator of Ni and Co efflux	COG5455	P
group_2866	1.507117877	0.190381027	PRD domain protein,/AHA_3910 family	NF	NA
group_3281	1.505372789	0.465971454	putative lipoprotein	COG5633	S
ydjR	1.504937133	0.15223773	acyl-CoA dehydrogenase	COG3758	T
djlC	1.498436912	0.392217656	Hsc56 co-chaperone of HscC	NF	NA
cas3	1.487512838	0.22639978	CRISPR-associated helicase Cas3	COG1688	V
mipA_2	1.48047532	0.256198532	putative scaffolding protein	NF	NA
group_6643	1.475475057	0.1044175	putative lipoprotein	NF	NA
ampD	1.468331522	0.141840147	N-acetyl-anhydromuramyl-L-alanine-amidase	NF	NA
group_2526	1.466693404	0.097271621	cytoplasmic protein	COG3789	S
ssb_1	1.465277685	0	single-strand binding protein	NF	NA
yliI	1.458964177	0.391523238	aldose sugar dehydrogenase	NF	NA
ykgF	1.448601767	0.1831488	putative electron transport protein YkgF	COG0247	C
lsrF	1.448074695	0.149445186	putative aldolase	NF	NA
smtA	1.437419665	0	metallothionein SmtA	COG4106	C
uspF	1.437269072	-614.9674443	putative universal stress protein	NF	NA
rplY	1.43318029	1.43318029	50S ribosomal protein L25	NF	NA
group_1862	1.431088122	0.176021101	putative oxidoreductase subunit	NF	NA
fes	1.418080862	0.160129789	enterobactin/ferric enterobactin esterase	COG2819	R
rtcB_1	1.416266404	0.073993152	protein rtcB	NF	NA
air	1.415617438	0.224478586	aerotaxis receptor protein	COG2346	P
group_632	1.412636731	0.184557468	putative chaperonin	COG4248	R
ligB	1.412234707	0.180835918	NAD-dependent DNA ligase LigB	NF	NA
ynbD	1.410509687	0.143260892	Putative enzyme YnbD	NF	NA
mobB	1.405691706	0.090925028	molybdopterin-guanine dinucleotide biosynthesis protein B	COG1763	H
ymdA	1.401274442	0.501263501	protein	NF	NA
group_431	1.393112355	0.171584554	molybdate metabolism regulator MolR-like protein	NF	NA
group_2126	1.384885914	-128.2666935	hypothetical protein	NF	NA
pmrD	1.384261338	0.203766011	polymyxin B resistance protein PmrD	NF	NA
manX_1	1.37407433	0	mannose-specific PTS system EIIAB component	COG3444	G
yedP	1.369300936	0.14723681	mannosyl-3-phosphoglycerate phosphatase	COG3769	G
flgM	1.3660777	0.182541329	negative regulator of flagellin synthesis (anti-sigma factor)	NF	NA
astA	1.360698183	0.051082127	arginine N-succinyltransferase	COG3724	E
yfdY	1.358756165	0.127747085	inner membrane protein	NF	NA
dmsB_1	1.356591889	0.465751018	putative oxidoreductase Fe-S subunit	NF	NA
group_4535	1.355661643	0.341946798	Fels-1 Propage domain-containing protein	NF	NA
group_9417	1.349936962	0.310757146	DeoR-family transcriptional regulator	COG3444	G
group_1880	1.335201215	0.305942398	putative transcriptional regulator	NF	NA
group_3426	1.333701975	0.206387115	putative small protein	COG5475	S
mlrA_2	1.330771364	0.137648762	MerR family transcriptional regulator	NF	NA
smf	1.330528712	0.199884428	DNA protecting protein DprA	NF	NA
ydeI	1.323661497	0.041264825	stress response protein	COG3111	S
yciX	1.30789139	0.388018835	protein, C-ter fragment, truncated protein	NF	NA
hycH	1.29974847	0.094887163	formate hydrogenlyase maturation protein	NF	NA
ycgC	1.297719161	0.280704474	dihydroxyacetone kinase subunit M	COG3412	T
mutT	1.277830461	0.247006449	7,8-dihydro-8-oxoguanine-triphosphatase	COG2816	F
merA	1.260670957	0.127499455	putative pyridine nucleotide-disulfide oxidoreductase	COG2210	C
ybhM	1.253904853	0.319996895	inner membrane protein	NF	NA
dhaK	1.248850825	0.190375542	PTS-dependent dihydroxyacetone kinase, dihydroxyacetone-binding subunit	COG2390	K
yciF	1.242119457	0.014004512	YciF protein	NF	NA
ycjI	1.235660391	0.157193471	putative carboxypeptidase	NF	NA
hofO	1.213530926	0.432973495	protein involved in utilization of DNA as a carbon source	NF	NA
lhr	1.211738626	0.219839568	ATP-dependent helicase	COG1201	L
pyrF	1.205947554	0.113234819	orotidine 5'-phosphate decarboxylase	COG0284	F
yifN	1.202245107	0.159545561	yifN	COG3692	S
sicA	1.200559557	0.530207293	type III secretion-associated chaperone	NF	NA
nfsA	1.191684227	0.376929943	nitroreductase NfsA	NF	NA
ybl138	1.18466493	0.141523911	ybl138	NF	NA
group_3887	1.184423404	0.4625576	transcriptional regulator	NF	NA
gntX	1.17787543	0.240091234	gluconate periplasmic binding protein	NF	NA
pspB	1.169482728	0	phage shock protein B	NF	NA
marB	1.165210804	0.4303328	multiple antibiotic resistance protein	NF	NA
dmlR_5	1.152203388	0.108259329	LysR family transcriptional regulator	COG3683	R
ydeH_2	1.149357389	0.088925469	putative signal transduction protein	COG3706	TK
ybiF	1.146852794	0.063664388	threonine and homoserine efflux system	COG5006	E
thiQ	1.144485658	0.089486007	thiamine transporter ATP-binding subunit	COG3840	H
yhdE	1.143170388	0.179023536	Maf-like protein	COG0424	Q
gstB	1.141413635	0.337647025	putative glutathione S-transferase	NF	NA
rstA	1.141075436	0.249463989	DNA-binding transcriptional regulator RstA	COG4565	KT
yobD	1.140186194	0	inner membrane protein	COG4811	S
ygaH	1.134336127	0.281545372	putative inner membrane protein	NF	NA
flhC	1.131066038	0	flagellar transcriptional activator	NF	NA
creB	1.122688762	0.078490757	two-component response regulator	COG3437	T
mdtC	1.121694058	0.026324634	multidrug resistance protein	NF	NA
yegS	1.121066402	0.098650078	lipid kinase	NF	NA
kdpC	1.118146073	0.289926464	potassium-transporting ATPase subunit C	NF	NA
yrfD	1.117949179	0.266876485	pilus assembly protein	NF	NA
yehK	1.117763471	0.553840798	protein	NF	NA
rhaR	1.115179472	0.072734697	transcriptional activator RhaR	COG2169	L
rfaC	1.11143091	0.25407259	lipopolysaccharide heptosyltransferase 1	NF	NA
fruB	1.109118854	0	multiphosphoryl transfer protein [includes: phosphocarrier protein Hpr; fructose-specific PTS system EIIA component]	COG3412	T
thiH	1.109040113	0.07415662	thiamine biosynthesis protein	COG0352	H
lutC	1.106222677	0.091328011	transporter	COG1556	C
ycjY	1.106200511	0.443445169	hydrolase	COG4925	S
ispE	1.106117765	0.185546404	4-diphosphocytidyl-2-C-methyl-D-erythritol kinase	NF	NA
sbcD	1.101759859	0.025031912	exonuclease SbcD	COG2908	M
rseC	1.101528215	0.080468353	sigma-E factor regulatory protein	COG3086	T
group_5714	1.10076636	0.168017398	putative lipoprotein	NF	NA
hofP	1.100065383	0.283811533	protein involved in utilization of DNA as a carbon source	NF	NA
nrfD	1.097963079	0.087961428	cytochrome c-type biogenesis protein	COG3301	P
preT	1.097509775	0.266893874	putative oxidoreductase	COG1232	H
pspC	1.096621393	0	phage shock protein C	NF	NA
ygbM	1.094295751	0.426440754	hydroxypyruvate isomerase	COG3622	G
yhjJ	1.09413388	0.053556961	putative protease	NF	NA
usg	1.093355173	0.020072481	putative semialdehyde dehydrogenase	COG0136	E
cynS	1.091550103	0	cyanate hydratase	COG1513	P
nagA	1.088294609	0.024993426	N-acetylglucosamine-6-phosphate deacetylase	COG3454	P
menH	1.087920125	0.18331064	acyl-CoA thioester hydrolase	NF	NA
erfK	1.08734039	0.12268162	ErfK/YbiS/YcfS/YnhG family protein	NF	NA
srlA	1.085428611	0	glucitol/sorbitol-specific PTS system EIIC component	NF	NA
srlD	1.085076814	0.037118593	sorbitol-6-phosphate 2-dehydrogenase (glucitol-6-phosphate dehydrogenase)	COG3347	G
group_4233	1.084381113	0.270120181	putative oxidoreductase subunit	NF	NA
gltC_1	1.082191205	0.03381769	LysR family transcriptional regulator	NF	NA
yggU	1.081908473	0	conserved protein, UPF0235 family	COG1872	S
malM	1.081729288	0	maltose regulon periplasmic protein	NF	NA
yfeZ	1.080330916	0.128109814	inner membrane protein	NF	NA
amiD	1.080310127	0.111129212	putative N-acetylmuramoyl-L-alanine amidase	NF	NA
yobA	1.078117468	0.213112791	putative copper resistance protein	NF	NA
gabT	1.077124766	0.040094182	4-aminobutyrate aminotransferase	COG0160	E
mhpB	1.07259364	0.074849902	2,3-dihydroxyphenylpropionate/2, 3-dihydroxicinnamic acid 1,2- dioxygenase	COG3885	Q
agaA	1.071276558	0.109215665	N-acetylglucosamine-6-phosphate deacetylase (GlcNAc 6-P deacetylase)	COG3454	P
emrK	1.069420159	0.069815608	EmrKY-TolC multidrug resistance efflux pump, membrane fusion protein component	NF	NA
ymcB_1	1.066626517	0	group 4 capsule (G4C) polysaccharide, YmcB	NF	NA
group_1511	1.066409433	0.176099838	putative transferase	NF	NA
mdtF	1.063926788	0.029598851	multidrug resistance protein	NF	NA
ccmB	1.06222553	0	heme exporter protein B	NF	NA
group_28	1.061694623	0	putative sugar isomerase	NF	NA
asr	1.059817058	0.259757809	acid shock protein	NF	NA
araE	1.059150554	0	arabinose-proton symporter	COG5094	NA
gatB	1.056406886	0.449707191	galactitol-specific PTS system EIIB component	COG3414	G
rbsA_2	1.055826457	0.044195808	high affinity ribose transport ATP-binding protein RbsA	COG5618	S
yccV	1.054842197	0.52495194	DNA-binding protein	NF	NA
flu_2	1.054176997	0.15234449	Fluffing protein	NF	NA
nrfC	1.053714916	0.025081969	cytochrome c-type biogenesis protein	COG2768	S
hcrA_1	1.053295475	0.021350589	selenate reductase subunit YgfN	COG2080	C
sgbU	1.052014378	0.168105516	L-xylulose 5-phosphate 3-epimerase	COG3622	G
ydjX	1.051888031	0.144663313	inner membrane protein	NF	NA
tar	1.051628057	0.026056197	methyl-accepting chemotaxis protein II	COG5278	T
sbmA	1.050358431	0.053138262	putative microcin B17 uptake protein	NF	NA
yabB	1.047766435	0	cell division protein MraZ	NF	NA
ompN	1.046671329	0.036937605	outer membrane protein N (porin)	COG3203	M
ldcC	1.044785672	0.038931573	lysine decarboxylase, constitutive	NF	NA
yhdT	1.044739976	0.129828955	inner membrane protein	COG3924	S
rutC	1.044668587	0.168262329	pyrimidine utilization protein C	NF	NA
fimA_2	1.044482621	0.290179511	P pilus assembly protein, pilin FimA	COG3539	N
tap	1.043707191	0.103308361	methyl-accepting chemotaxis protein IV	COG5278	T
pabA	1.043450792	0.128018957	para-aminobenzoate synthase glutamine amidotransferase component I	COG0135	E
gatD	1.042146794	0.389702125	galactitol-1-phosphate 5-dehydrogenase	NF	NA
group_6262	1.042010213	0.098763302	hypothetical protein	NF	NA
yrbG	1.041512114	0.09578578	calcium/sodium:proton antiporter	COG0387	P
hrpB	1.040018329	0.154006345	ATP-dependent helicase HrpB	COG4098	L
thiP	1.037583404	0.074127057	thiamine ABC transport system, permease protein	COG4132	R
group_4648	1.034554343	0.130099794	type-1 fimbrial protein FimI	COG3539	N
group_5967	1.033685412	0.195199608	hypothetical protein	NF	NA
rffM	1.032872945	0.028145127	UDP-N-acetyl-D-mannosaminuronic acid transferase	NF	NA
proV_1	1.032175005	0.111312725	ABC transporter ATP-binding protein	COG4175	E
yedR	1.030301181	0	inner membrane protein YedR	NF	NA
mdtD	1.030162779	0.083492335	putative multidrug resistance protein	COG2814	G
group_3417	1.029150728	0.256645969	hypothetical protein	NF	NA
yjbF	1.027369766	0.091775068	lipoprotein yjbF	NF	NA
ynjD	1.024211849	0.131564402	ABC transporter ATP-binding protein	COG3842	E
ymgF	1.022441691	0.293669379	inner membrane protein that interacts with cell division proteins	NF	NA
fimC_1	1.021273298	0.38994185	pili assembly chaperone	NF	NA
gatY_1	1.020600976	0.249822879	tagatose-bisphosphate aldolase	COG0191	G
thiF	1.019815249	0.125817331	thiazole biosynthesis protein ThiF	NF	NA
mutM	1.018273186	0.099386597	formamidopyrimidine-DNA glycosylase	NF	NA
treC	1.012250066	0.220704204	trehalose-6-phosphate hydrolase	COG3280	G
rrmA	1.011691691	0.444770034	ribosomal RNA large subunit methyltransferase A	COG4106	C
appA_2	1.008855997	0.175718237	periplasmic AppA protein [includes: phosphoanhydrid phosphohydrolase and 4-phytase]	NF	NA
focC	1.00881531	0.100976009	fimbrial chaperone	NF	NA
lacI	1.007894535	0.082266424	lactose operon repressor	COG1879	G
prpC	1.007476406	0.102626955	2-methylcitrate synthase	NF	NA
yiiS	1.007157974	0	conserved protein, UPF0381 family	NF	NA
glpT	1.006358681	0.032066729	glycerol-3-phosphate transporter	COG2814	G
fliI	1.006178462	0.035734058	flagellum-specific ATP synthase	COG0055	C
sdhC	1.005249967	0.500619441	succinate dehydrogenase cytochrome b556 large membrane subunit	COG2009	C
mliC	1.00514079	0.178618069	putative lipoprotein	NF	NA
ynfD	1.003177713	0.128810419	protein	NF	NA
ushA	1.002956054	0.054872035	protein UshA precursor [includes: UDP-sugar hydrolase; 5'-nucleotidase]	COG4085	A
sirB2	1.002404327	0.168757971	transcriptional regulator	NF	NA
dinG_2	1.002382261	0.026061192	ATP-dependent DNA helicase DinG	NF	NA
cueO	1.000911552	0.081570538	multicopper oxidase	NF	NA
flr	1	1	flavin reductase-like protein	NF	NA
rtcR	1	1	transcriptional regulator	COG4650	KT
ygjK	1	1	glycosyl hydrolase	NF	NA
group_1509	1	1	metabolite transport protein YdfJ	COG2814	G
trg	1	1	methyl-accepting chemotaxis protein III (ribose an galactose chemoreceptor protein)	COG5278	T
yneK	1	1	protein	NF	NA
inlJ	1	1	glycoprotein with ribonuclease inhibitor domain (yddK) (modular protein)	NF	NA
group_1203	1	1	Protein of unknown function (DUF3300)	COG5333	NA
aarA	1	1	outer membrane protein	COG4257	V
group_2619	1	1	putative fimbrial protein	COG3539	N
yjiR	1	1	fused DNA-binding transcriptional regulator ; aminotransferase	COG3977	E
ygeQ	1	1	protein	NF	NA
hyfD	1	1	hydrogenase-4 component D	COG2111	P
hyfB	1	1	hydrogenase-4 component B	COG2111	P
rbsD	0.999973448	0.164374974	D-ribose high-affinity transporter	COG1869	G
group_6937	0.99966683	0.99966683	cytoplasmic protein	NF	NA
ycgN	0.998528963	0	putative cytoplasmic protein YcgN	COG2983	S
dcuS	0.998148992	0.038952792	two-component sensor kinase	COG5000	T
citX	0.997954375	0.194733969	apo-citrate lyase phosphoribosyl-dephospho-CoA transferase	COG3697	HI
malQ	0.997162901	0.055690181	4-alpha-glucanotransferase	NF	NA
yhdU	0.996120899	0	membrane protein	NF	NA
tatD	0.995101653	0.14051758	putative deoxyribonuclease	COG0084	N
bioF_2	0.994963838	0.142223895	8-amino-7-oxononanoate synthase	COG0156	H
fadB	0.990878942	0.098253092	multifunctional fatty acid oxidation complex subunit alpha	COG1545	R
yfbT	0.990591068	0.143499024	putative phosphatase/phosphohexomutase	NF	NA
fixB	0.990579699	0.128688505	electron transfer flavoprotein subunit of oxidoreductase	COG1773	C
ydcU	0.989545504	0.028102495	ABC transporter permease	COG4149	P
group_6120	0.989028852	0.377150121	putative DNA uptake protein	NF	NA
yjbQ	0.987971868	0.1727324	thiamin phosphate synthase	COG0432	H
rffE	0.98641897	0.040494976	UDP-N-acetylglucosamine 2-epimerase	COG0381	M
dnaA	0.983858392	0	chromosomal replication initiation protein	COG1484	L
group_1745	0.981664012	0.237649299	putative competence-related protein	NF	NA
yfaY	0.981439124	0.097884444	putative molybdopterin-binding protein	COG1546	H
glpB	0.981168418	0.063553269	anaerobic glycerol-3-phosphate dehydrogenase subunit B	COG3075	E
mnmC	0.980675627	0.160591698	tRNA U-34 5-methylaminomethyl-2-thiouridine biosynthesis protein MnmC	COG4121	J
group_23769	0.978394782	0.035900057	putative kinase	COG3001	G
moeB	0.978385482	0.056175992	molybdopterin biosynthesis protein	NF	NA
ynbA	0.977253467	0.168177854	phosphatidylglycerophosphate synthase	NF	NA
mcbA	0.97704998	0	protein involved in colanic acid production	NF	NA
ybiR	0.976343518	0.085783455	transporter	COG2610	GR
eutP	0.975261575	0.118915092	ethanolamine utilization protein	COG0378	O
phnP	0.975251474	0.17938588	carbon-phosphorus lyase complex accessory protein (metallo-beta-lactamase superfamily protein)	NF	NA
rlmL	0.975169731	0.06835996	putative RNA methylase	COG4123	J
group_4770	0.973558343	0.551710652	hypothetical protein	NF	NA
hypF	0.971692584	0.132531585	hydrogenase maturation protein hypF	COG0068	O
yihF	0.971377339	0.20049934	GTP-binding protein	NF	NA
yeiW	0.97026704	0.162368757	UPF0153 cysteine cluster protein, function unknown	NF	NA
group_5519	0.966554443	0	entericidin A	COG5510	S
uxuR	0.966277148	0.044046275	uxu operon transcriptional regulator	COG1802	K
group_5767	0.964576335	0.061568999	putative peptidase	COG0826	O
puuC	0.964413551	0.072143923	gamma-glutamyl-gamma-aminobutyraldehyde dehydrogenase	COG4230	E
ycfS	0.964327196	0.018400551	putative peptidoglycan-binding protein	NF	NA
yjeS	0.963903659	0.015773665	electron transport protein YjeS	COG0350	L
yqjC	0.96378707	0.19937277	protein YqjC precursor	NF	NA
yfcF	0.963668837	0.106545235	putative glutathione S-transferase	NF	NA
creD	0.963569218	0.145140176	inner membrane protein	NF	NA
purT	0.959010963	0.084955045	phosphoribosylglycinamide formyltransferase 2	COG0027	F
ksgA	0.958292929	0	dimethyladenosine transferase (S-adenosylmethionine-6-N',N'-adenosyl (rRNA) dimethyltransferase)	COG0030	J
gtfA	0.957571578	0.234503243	sucrose phosphorylase	NF	NA
yghR	0.957537416	0.107841168	ATP-binding protein yghR	NF	NA
group_5729	0.957511373	0.209975014	Protein of unknown function (DUF3828)	NF	NA
emrB_1	0.957154821	0.017831006	multidrug resistance protein Y	COG2814	G
leuO_1	0.956972741	0.105011174	leucine transcriptional activator	NF	NA
pgaC	0.956060971	0	N-glycosyltransferase	COG3858	D
agaV	0.954406877	0.024586046	PTS system N-acetylgalactosamine-specific transporter subunit IIB	COG3444	G
yceL	0.952013123	0.027391069	multidrug resistance protein MdtH	COG2814	G
ybaQ	0.951363997	0.408745102	XRE family plasmid maintenance system antidote protein	COG3093	V
aroF	0.950391482	0.192651945	phospho-2-dehydro-3-deoxyheptonate aldolase	COG2876	E
gadW_2	0.949383773	0.176204881	AraC family transcriptional regulator	COG2169	L
yihR	0.948141329	0.171763584	aldose-1-epimerase	NF	NA
galM_1	0.948131477	0.134520428	putative aldose 1-epimerase	NF	NA
msyB	0.948051404	0.114500342	acidic protein MsyB	NF	NA
group_5377	0.947620451	0	putative lipoprotein	NF	NA
yqcC	0.946310918	0.237323566	hypothetical protein	NF	NA
ugpC	0.946223761	0.057873635	sn-Glycerol-3-phosphate ABC transporter, ATP-binding protein	COG3842	E
yccX	0.944383911	0.260469273	acylphosphatase	COG0068	O
group_1721	0.939460866	0.221894781	protein processing element	NF	NA
ubiC	0.936155873	0.154121173	chorismate lyase	COG3161	H
rimL	0.934348812	0.13157803	ribosomal-protein-serine acetyltransferase	COG3981	R
gudX	0.934178017	0.060122534	glucarate dehydratase	COG4948	MR
ycbX	0.933880351	0.194850541	putative 2Fe-2S iron-sulfur cluster binding protein	COG3217	R
group_23563	0.933862442	0	putative hydrolase	NF	NA
lsrK_2	0.933387273	0.063446629	putative carbohydrate kinase	COG2390	K
coaD	0.932532883	0.048616036	phosphopantetheine adenylyltransferase	COG3172	H
phnG	0.931150754	0.109034194	phosphonate metabolism protein	NF	NA
mrcA	0.93081025	0.017550449	Penicillin-binding protein 1A	COG5009	M
envR	0.930617863	0.17999078	acref/envcd operon repressor (TetR-family transcriptional regulator)	NF	NA
ydcH	0.930586691	0	protein	COG2841	S
yceI	0.930325056	0.007735222	protein YceI precursor	COG2353	R
mhpT	0.930282521	0.008841258	transport protein	COG2814	G
sfmF	0.929569982	0.521291536	fimbrial protein	COG3539	N
ggt	0.928680291	0.027915737	gamma-glutamyltranspeptidase	NF	NA
alkA	0.928287213	0.247195494	3-methyladenine DNA glycosylase	COG0122	L
ydiZ	0.927229142	0.193488486	protein	NF	NA
group_2853	0.923795053	0.350146911	hypothetical protein	NF	NA
ydiU	0.919989311	0.441225492	putative cytoplasmic protein YdiU	COG0397	S
frdC	0.918526483	0	fumarate reductase subunit C	COG3029	C
iraD	0.918260907	0.35678489	DNA replication/recombination/repair protein	NF	NA
cirA	0.918257856	0.04021709	colicin I TonB-dependent receptor	COG4771	P
dctR	0.915733985	0.107612616	transcriptional regulator	COG4566	TK
group_3888	0.91338097	0.070094876	FidL-like protein	NF	NA
torD	0.913073349	0.280516328	chaperone protein TorD	COG3381	O
rpmE2	0.912578933	0.098040403	50S ribosomal protein L31	COG0254	J
yhjM	0.912480784	0.128016679	endo-1,4-D-glucanase	NF	NA
araD	0.910206429	0.109610616	L-ribulose-5-phosphate 4-epimerase	COG0235	G
sinR	0.909598397	0.166211651	putative transcriptional regulator	COG3800	R
yfcZ	0.909202448	0.193665167	protein YfcZ	NF	NA
ybiA	0.908310004	0.124974454	swarming motility protein	COG0117	H
dcp	0.908235209	0.044927317	dipeptidyl carboxypeptidase II	COG0339	E
narW	0.907235974	0.133667202	respiratory nitrate reductase 2 subunit delta	NF	NA
yhaL	0.906785299	0.241600788	protein	NF	NA
nrfG	0.904587247	0.286896877	formate-dependent nitrite reductase complex subunit NrfG	COG4235	CO
group_6978	0.903600813	0	putative lipoprotein	NF	NA
thiS	0.903113845	0	sulfur carrier protein ThiS	NF	NA
hdeA	0.902139464	0	putative periplasmic acid stress chaperone	NF	NA
yigE	0.901960703	0.224438646	protein	COG4632	G
ybdL	0.901177605	0.074449073	aminotransferase	COG3977	E
gutB_2	0.898384532	0.046085195	zinc-type alcohol dehydrogenase-like protein YcjQ	NF	NA
ycjV	0.898308646	0.041320237	sugar transporter subunit: ATP-binding component of ABC superfamily transporter	COG3842	E
cedA	0.897435454	0	cell division activator	NF	NA
group_3424	0.889431986	0.306564165	TDP-fucosamine acetyltransferase	NF	NA
group_4669	0.888908665	0.888908665	hypothetical protein	NF	NA
yeiB	0.887099616	0.125405311	putative membrane protein YeiB	COG2311	S
ymjA	0.886669403	0	protein	NF	NA
mioC_1	0.885114149	0.09391886	putative flavodoxin	COG4362	P
cheR	0.8835687	0.147040271	chemotaxis protein methyltransferase	COG4566	TK
cbl	0.876775714	0.165627697	LysR family transcriptional regulator	NF	NA
rbsA_1	0.875763394	0.051183396	sugar transport system ATP-binding protein	COG5618	S
yebZ	0.875281971	0.22774144	putative copper resistance protein	COG1276	P
ydhY	0.872760673	0	putative oxidoreductase Fe-S subunit	COG2768	S
group_4436	0.872600051	0.432063836	hypothetical protein	NF	NA
cobS	0.870351939	0	cobalamin synthase	NF	NA
cho	0.864747436	0.095275537	excinuclease Cho	COG0322	L
cysZ	0.863885273	0.045298339	putative sulfate transport protein	COG2981	E
yraK	0.859041782	0.499576852	fimbrial protein	COG3539	N
yjgN	0.856553148	0.225055084	inner membrane protein	COG4269	S
yhgF	0.856016265	0.021102276	putative transcription accessory protein	NF	NA
hicB	0.855840344	0.113320862	putative transcriptional regulator	NF	NA
hyaC	0.85242356	0.01888031	Ni/Fe-hydrogenase 1 b-type cytochrome subunit	COG3658	C
yggM	0.852061553	0.225723701	putative alpha helix chain	NF	NA
yaaX_2	0.852003376	0.093971841	protein	NF	NA
citC	0.851637845	0	citrate lyase synthetase	NF	NA
inaA	0.850195263	0.194775438	pH-inducible protein involved in stress response (putative kinase)	NF	NA
porA	0.849927751	0.028147523	pyruvate-flavodoxin oxidoreductase	COG0155	P
csrD	0.849769282	0.083443665	putative signal transduction protein	COG3300	T
pbpG	0.848374092	0.03185736	penicillin-binding protein 7	NF	NA
chaB	0.848030912	0.067542973	Cation transport regulator	COG4572	P
umuC	0.842923242	0.165197944	SOS mutagenesis and repair protein	COG0389	L
adhB	0.842191898	0.133648769	putative alcohol dehydrogenase	COG0371	C
kdgR	0.84112793	0.065078812	IclR-family transcriptional regulator	NF	NA
rsmE	0.841025624	0.048667258	16S ribosomal RNA methyltransferase RsmE	NF	NA
yccE	0.839951329	0.434650185	yccE	NF	NA
glnE	0.839793696	0.069418329	bifunctional glutamine-synthetase adenylyltransferase/deadenyltransferase	COG2844	OT
tyrB	0.838010489	0.167549877	aromatic amino acid aminotransferase	NF	NA
eamB	0.83556149	0.091119635	putative transporter	NF	NA
thiG	0.830310009	0.162243991	Thiamin biosynthesis, thiazole moiety	COG0352	H
yncA	0.826191774	0.029625277	acetyltransferase yncA	COG3238	S
ytfJ_2	0.824731505	0.035347258	protein YtfJ	COG3054	R
aspC_2	0.824236513	0.067805327	class I and II aminotransferase	COG3977	E
yfaA	0.822280226	0.145127178	putative membrane protein YfaA	COG4685	S
dipZ	0.821296965	0.159355409	thiol:disulfide interchange protein	COG4232	O
ydiL	0.821039557	0.195085349	YdiL protein	NF	NA
aaeB_1	0.819842794	0.110530679	putative efflux pump protein	COG4129	S
torA	0.816194943	0.075265428	trimethylamine-N-oxide reductase precursor	COG3383	R
plsC	0.815079231	0	1-acylglycerol-3-phosphate O-acyltransferase	NF	NA
yecA	0.814025456	0.039190102	metal-binding protein	COG3318	S
kdpA	0.811872564	0.07526725	potassium-transporting ATPase subunit A	COG2060	P
ybiP	0.811339029	0.140803456	membrane protein YbiP	COG2194	M
kpsD	0.808303304	0	polysaccharide export protein	NF	NA
sbmC	0.80663364	0.286454853	DNA gyrase inhibitory protein	COG3449	L
yciS	0.804932997	0.1967482	inner membrane protein	COG3771	S
ybfF	0.804804396	0.097799563	putative esterase/lipase	COG4188	R
mioC_2	0.802329452	0.126099976	flavoprotein	COG4362	P
flhA	0.797183021	0.041871209	flagellar biosynthesis protein FlhA	COG4789	U
group_2277	0.795279829	0	hypothetical protein	NF	NA
ysaA	0.792850341	0.230276845	electron transport protein YsaA	COG2768	S
yfgJ	0.78985124	0.738559414	protein	NF	NA
ycaN	0.788301554	0.354889563	DNA-binding transcriptional regulator	COG3683	R
moaE	0.787902674	0	molybdopterin converting factor subunit 2	COG0314	H
group_5652	0.78718882	0.095714645	putative receptor	NF	NA
yqfB	0.786743643	0.220882114	putative cytoplasmic protein	NF	NA
hyfG	0.786661849	0.231990945	hydrogenase-4 subunit G	COG3262	C
dmsB_2	0.783244279	0	anaerobic dimethyl sulfoxide reductase subunit B	COG2768	S
alx	0.781467161	0.060144947	putative pH-induced membrane-bound redox modulator	NF	NA
potB	0.781207285	0	spermidine/putrescine ABC transporter membrane protein	COG3842	E
sufE	0.776982505	0.061096241	cysteine desulfuration protein	NF	NA
bglA	0.770996214	0.092682834	6-phospho-beta-glucosidase	COG3664	G
mdtL	0.767392337	0.019281256	multidrug resistance protein	COG2814	G
eutG	0.766974697	0.074293611	alcohol dehydrogenase in ethanolamine utilization	COG0371	C
ytfG	0.76373124	0.156177303	NAD(P)H:quinone oxidoreductase	COG2910	R
yecM	0.76240438	0.127528627	Protein yecM	COG3102	R
fabG1	0.762213406	0.238419691	putative short chain dehydrogenase	COG3347	G
yjdF	0.761211667	0.116332719	putative inner membrane protein	COG3647	S
epsC	0.758975236	0.132094177	type II secretion protein GspC	NF	NA
gsiA_2	0.754817365	0.120487527	ABC transporter ATP-binding protein	COG4608	E
nudD	0.749426263	0.331339763	GDP-mannose mannosyl hydrolase	NF	NA
clcD	0.748553851	0.104715478	hydrolase	NF	NA
fliT	0.74734418	0.369360251	flagellar protein FliT	NF	NA
fliO	0.745919672	0.289327842	flagellar biosynthesis protein FliO	NF	NA
yggL	0.745623642	0.079029223	protein	COG3171	S
etfB_2	0.745532074	0.338625512	electron transfer flavoprotein subunit YgcR	COG2086	C
sbcB	0.743069351	0.106598744	exodeoxyribonuclease I	NF	NA
yedZ	0.742529994	0.166137123	sulfite oxidase subunit YedZ	NF	NA
nanC	0.741803649	0	N-acetylneuraminic acid outer membrane porin	NF	NA
dbpA	0.741685169	0.072434179	ATP-independent RNA helicase	COG2391	R
ytfB	0.739270084	0.057167824	cell envelope opacity-associated protein	NF	NA
yjjQ	0.733094393	0	transcriptional regulator	NF	NA
ygaC	0.732546532	0	protein	NF	NA
ygcQ	0.730920097	0.072751387	electron transfer flavoprotein subunit YgcQ	NF	NA
ycdZ	0.725076137	0.168427151	inner membrane protein YcdZ	NF	NA
torY	0.722687396	0.103135501	cytochrome C-type protein	NF	NA
yjbE	0.719628531	0	protein	NF	NA
yidR	0.719576157	0.082264669	putative ATP/GTP-binding protein	NF	NA
ppdB	0.718321154	0.350246964	Prepilin peptidase dependent protein B	COG4795	U
cyoD	0.714361716	0	cytochrome o ubiquinol oxidase subunit IV	NF	NA
yeaC	0.713496155	0.312134567	putative cytoplasmic protein	NF	NA
hpaR	0.712773137	0.06318753	4-hydroxyphenylacetate degradative operon repressor	NF	NA
yigZ	0.712046812	0.070760644	elongation factor	NF	NA
group_3765	0.711131277	0.09020861	putative protease inhibitor	NF	NA
lysA	0.708633089	0.059519641	diaminopimelate decarboxylase	COG0019	E
dmlR_3	0.707530279	0.10370871	LysR family transcriptional regulator	COG3683	R
kpdB	0.70475133	0.174523609	4-hydroxybenzoate decarboxylase subunit B	COG0043	H
mcbR	0.702657095	0.16837589	GntR family transcriptional regulator	COG1802	K
ymjC	0.701156591	0.071340142	putative NAD(P) binding enzyme	NF	NA
group_2916	0.700904034	0.205311045	membrane protein YbdJ	NF	NA
yddA	0.695346815	0.144623146	ABC transporter ATP-binding protein/permease	COG2274	V
ydeJ	0.695310271	0.370049269	competence damage-inducible protein A	COG1546	H
ycbB	0.694813341	0.039299923	putative peptidoglycan binding domain-containing protein	NF	NA
glcE	0.690695561	0.105330237	glycolate oxidase subunit	NF	NA
hyfA	0.690565562	0.222479271	hydrogenase 4 Fe-S subunit	COG2768	S
paaJ	0.689907998	0.103738395	subunit of the phenylacetly-CoA oxygenase/reductase	COG3217	R
ygjP	0.689104785	0.188817448	metal dependent hydrolase	NF	NA
group_5637	0.682712668	0.150265407	RNA methyltransferase	NF	NA
ybdO	0.678554662	0.148470671	DNA-binding transcriptional regulator, LysR-type	NF	NA
ecfA1_1	0.676469394	0.257533582	ABC transporter ATP-binding protein	COG3842	E
yhbP	0.673665626	0.079194641	conserved protein, UPF0306 family	COG3787	S
yfbE	0.67360549	0.121607665	UDP-4-amino-4-deoxy-L-arabinose--oxoglutarate aminotransferase	COG0399	M
entF	0.671954794	0.122343571	enterobactin synthase subunit F	COG0001	H
aroB	0.671899775	0.104756205	3-dehydroquinate synthase	COG0337	E
frvA	0.670082231	0.637273796	fructose-like phosphotransferase system subunit EIIA	NF	NA
ydeH_1	0.668933913	0	putative signaling protein	COG3706	TK
frmB	0.66869409	0.224331657	putative esterase	COG2819	R
htrE_1	0.666866993	0.12480028	fimbrial outer membrane usher protein	NF	NA
group_2568	0.66404848	0.147242263	oxidoreductase	NF	NA
yccM	0.660774405	0.216156051	putative electron transport protein	COG2768	S
trpR	0.659251844	0	trp operon repressor	COG2973	K
group_3246	0.657253781	0	putative zinc-binding dehydrogenase	NF	NA
ymcC	0.655402617	0.297395394	outer membrane lipoprotein	NF	NA
hcpD	0.653675484	0.153169912	Sel1 domain-containing protein	COG2706	G
group_4539	0.653523636	0.071431184	putative lipoprotein	COG5645	S
ygjQ	0.65321538	0.139444319	thioredoxin-like protein	NF	NA
yciK	0.652128157	0.172416146	putative short chain dehydrogenase	COG3347	G
yfbW	0.647450643	0.053017702	inner membrane protein	COG2076	V
fadK	0.647198469	0.079815219	short-chain-fatty-acid--CoA ligase (acyl-CoA synthetase)	COG4340	S
ydcZ	0.646920161	0.089071778	inner membrane protein	COG3238	S
group_9792	0.641096976	0.042661112	cell division protein	COG4963	UW
csiE	0.638477962	0.09774339	stationary phase inducible protein CsiE	NF	NA
dgoK	0.637963462	0.137037142	2-dehydro-3-deoxygalactonokinase	COG3734	G
abgB	0.636979438	0.529418458	aminobenzoyl-glutamate utilization protein B	COG1473	R
ycdW	0.633684188	0.091177193	dehydrogenase	COG1932	HE
group_3338	0.631781861	0.39176835	putative invasion genes regulator	NF	NA
yehD	0.625720928	0.458682974	fimbrial-like adhesin protein	NF	NA
flgA	0.624121812	0.260666481	flagella basal body P-ring formation protein FlgA	NF	NA
csgB	0.622218433	0	curlin minor subunit	NF	NA
ybgL	0.620784954	0.22272248	LamB/YcsF-family protein	NF	NA
hipA	0.6206295	0	protein hipA	COG3550	T
spy	0.618978557	0.126229931	spheroplast protein Y	COG3678	O
ybeU	0.614890952	0.195191492	putative tRNA ligase	NF	NA
yaeL	0.61151564	0.162567298	zinc metallopeptidase RseP	COG0264	J
kojP	0.611221947	0.110728759	glycosyl hydrolase	COG1554	G
lamB	0.611181618	0.215274647	maltoporin (maltose-inducible porin)	COG4580	G
hchA	0.60949867	0.147958518	chaperone protein	NF	NA
rnfE	0.608308222	0.057808571	electron transport complex protein	COG4660	C
fadL	0.607744987	0.023338909	long-chain fatty acid transport protein	NF	NA
yffB	0.607524102	0.166549845	putative glutaredoxin	COG3123	S
yciW	0.607442479	0.252891872	oxidoreductase	COG4950	S
yidP	0.604821275	0.052898973	GntR family transcriptional regulator	COG1802	K
yidK	0.600245856	0.138847077	putative sodium:solute symporter	COG4146	R
slyA	0.598229711	0	transcriptional regulator SlyA	NF	NA
glcC	0.597812825	0.043191939	DNA-binding transcriptional regulator GlcC	COG1802	K
yraH	0.596556564	0.100057923	fimbrial-like adhesin protein	COG3539	N
ycgZ	0.596200705	0.223157252	protein	NF	NA
rhaS	0.594001752	0.047941444	L-rhamnose operon regulatory protein	COG3449	L
tusC	0.593362241	0.095369541	tRNA 2-thiouridine synthesizing protein c	COG2923	P
ybbN	0.592962009	0	thioredoxin-like protein	NF	NA
gsiA_1	0.591864053	0.125072338	ABC transporter ATP-binding protein	COG4608	E
murR_1	0.590442976	0	RpiR-family transcriptional regulator	NF	NA
yciC	0.590312565	0.113197028	membrane protein YciC	NF	NA
mbtH	0.589339729	0.26544024	MbtH-like protein	COG3251	S
ynbB	0.589101591	0.307960735	membrane associated CTP-phosphosubstrate transferase	COG4589	R
group_7081	0.588952912	0.063946397	membrane protein YqgA	NF	NA
atpI	0.588542617	0	F0F1 ATP synthase subunit I	NF	NA
arsC	0.588254382	0.101158922	arsenate reductase	COG1393	P
plsX	0.588238444	0.072254456	glycerol-3-phosphate acyltransferase PlsX	COG0416	I
yjdB	0.588185335	0.030248688	cell division protein	COG2194	M
xseB	0.586440147	0	exodeoxyribonuclease 7 small subunit	NF	NA
menA	0.584978019	0	1,4-dihydroxy-2-naphthoate octaprenyltransferase	COG5405	O
aroM	0.58343576	0.091489145	putative chorismate biosynthesis protein	NF	NA
baeS	0.582898979	0.036366772	two-component sensor kinase	COG4191	T
pdxB	0.581592538	0.031631545	erythronate-4-phosphate dehydrogenase	COG1932	HE
fryA	0.581063654	0.066980724	multiphosphoryl transfer protein 1 [includes phosphoenolpyruvate-protein phosphotransferase;phosphocarrier protein Hp; fructose-like phosphotransferase enzyme IIA component]	COG3412	T
group_3328	0.580857156	0.093550624	ABC transporter permease	COG0619	H
rarD	0.580667957	0.077935429	RarD protein	COG2962	S
tauB	0.580494857	0.114665962	taurine ABC transporter ATP-binding protein	COG3842	E
sufD	0.579828488	0.099995545	component of SufB-SufC-SufD cysteine desulfurase activator complex	NF	NA
zntA	0.579714023	0.046074126	zinc/cadmium/mercury/lead-transporting ATPase	COG4633	R
bglJ	0.579196768	0.058801631	BglJ family transcriptional regulator	COG4566	TK
slyX	0.57858039	0	protein SlyX	NF	NA
yneN	0.57792773	0.164810262	two-component system connector protein	NF	NA
fucA_2	0.577882126	0.12776596	aldolase	COG0235	G
zraR	0.576931822	0.053937432	two-component system response regulator	COG3829	KT
pspD	0.576729167	0	peripheral inner membrane phage-shock protein	NF	NA
holB	0.576658143	0.163332293	DNA polymerase III subunit delta'	NF	NA
yeaI	0.576300444	0.033448327	putative signal transduction protein	COG3706	TK
group_9609	0.57591053	0	hypothetical protein	NF	NA
hdfR	0.575731082	0.052277534	LysR-family transcriptional regulator (H-NS-dependent flhD regulator)	NF	NA
menF	0.575587986	0.086148593	menaquinone-specific isochorismate synthase	COG0147	EH
bioH	0.574964431	0.183192379	carboxylesterase (biotin synthesis protein BioH)	NF	NA
holD	0.574731928	0.109702112	DNA polymerase III subunit psi	COG3050	L
div	0.574595766	0.142907607	cell division protein	NF	NA
ccmF_2	0.573628952	0.145038253	heme lyase subunit NrfE	COG3088	CO
atpG	0.573568173	0.133424431	membrane-bound ATP synthase F1 sector gamma-subunit	COG0355	C
fliE	0.573506071	0.126572317	flagellar hook-basal body complex protein FliE	NF	NA
ravA	0.572964083	0.036642119	regulatory ATPase RavA	COG1239	H
nlpI	0.572881776	0	lipoprotein NlpI precursor	COG4785	M
oxyR	0.572415931	0	DNA-binding transcriptional regulator OxyR	NF	NA
ampG	0.572214584	0.021737003	peptidoglycan monomer (N-acetylglucosamine-1,6-anhydro-N-acetylmuramic acid-tetrapeptide) uptake protein (major facilitator superfamily protein)	NF	NA
ydcI	0.57171275	0.05637096	transcriptional regulator	NF	NA
allS_4	0.571550258	0	LysR family transcriptional regulator	NF	NA
group_3402	0.570990428	0.236124137	GIY-YIG nuclease superfamily protein	COG2827	L
fepB	0.569147326	0.027886934	ferrienterobactin-binding periplasmic protein	COG4592	P
ampE	0.569134895	0.030739562	AmpE protein	COG3725	V
bcsC	0.568852485	0.062136685	cellulose synthase subunit BcsC	COG5010	UW
hcaR_1	0.568481766	0.107920294	Hca operon transcriptional activator	NF	NA
kefC	0.568336517	0.034048145	glutathione-regulated potassium-efflux system protein KefC	COG4651	P
group_23543	0.568075531	0	putative transcriptional regulator	NF	NA
yafL	0.567931804	0.039287156	NlpC/P60 family protein	NF	NA
pflE	0.567833491	0.072711621	putative pyruvate formate-lyase 3-activating enzyme	NF	NA
ssuC	0.567823966	0.022078608	putative aliphatic sulfonates ABC transporter permease	COG4986	P
xerC_1	0.567588052	0	tyrosine recombinase	COG4974	L
priA	0.567445317	0.042467175	primosome assembly protein PriA	COG5405	O
torS	0.567173852	0.16953321	hybrid sensory histidine kinase TorS	COG4999	T
tmcA	0.566971684	0.199677153	putative ATP-dependent acetyltransferase	NF	NA
fhlA	0.566591097	0.02932372	formate hydrogenlyase transcriptional activator	COG3829	KT
hofQ	0.566521102	0.114857582	outer membrane porin HofQ	COG4796	U
yecR	0.56650118	0.165843057	protein	NF	NA
tcyP	0.566161309	0.046421858	putative sodium:dicarboxylate symporter	NF	NA
leuO_2	0.565784139	0.16462139	LysR family transcriptional regulator	NF	NA
hscC	0.565684393	0.063330997	chaperone protein	COG4820	E
ade	0.5652343	0.076049567	adenine deaminase	COG3653	Q
hflX	0.565065154	0.011345655	GTP-binding protein	COG3596	R
mutL	0.56491147	0.077063128	DNA mismatch repair protein	COG0323	L
recO	0.564612006	0.03407297	DNA repair protein	NF	NA
ydhC	0.564156693	0.025308817	major facilitator superfamily protein	COG2814	G
miaA	0.564079577	0.090857113	tRNA delta-2-isopentenylpyrophosphate (IPP) transferase	NF	NA
gmr_1	0.564041692	0.190510147	sensor protein	COG3447	T
pth	0.563998251	0	Peptidyl-tRNA hydrolase	COG0193	J
argH	0.563373966	0.076006019	argininosuccinate lyase	COG0165	E
tdk	0.563360779	0.045085402	thymidine kinase	NF	NA
yhcM	0.563112828	0.113186042	putative ATP/GTP-binding protein	NF	NA
cof_1	0.562747627	0	putative hydrolase	COG3769	G
trpC	0.562379401	0.158295854	tryptophan biosynthesis protein [includes: indole-3-glycero phosphate synthase; N-(5'-phospho ribosyl)anthranilate isomerase]	COG0135	E
group_3949	0.561833753	0.119374705	putative adenylate cyclase	COG3025	P
tusD	0.561167425	0.107901387	tRNA 2-thiouridine synthesizin protein D (sulfurtransferase)	COG1553	P
otsA	0.561146434	0	trehalose-6-phosphate synthase	COG0380	G
fliM	0.560642848	0	flagellar motor switch protein FliM	COG1868	N
nnr	0.560371771	0.131262719	putative carbohydrate kinase	COG0062	F
murD	0.56030645	0.032057893	UDP-N-acetylmuramoylalanine--D-glutamate ligase	COG0285	H
yecS_2	0.560210457	0.038695819	ABC transporter permease	COG4597	E
ada	0.560171043	0.105139087	regulatory protein of adaptative response	COG0350	L
nsrR	0.560110924	0.280391596	transcriptional repressor NsrR	NF	NA
menC	0.560083202	0.066848408	O-succinylbenzoate synthase	COG4948	MR
ybbL	0.559695251	0.060192691	ABC transporter ATP-binding protein YbbL	COG3842	E
truB	0.559576958	0	tRNA pseudouridine synthase B	COG0130	J
folM	0.559415706	0	putative short chain dehydrogenase	COG3347	G
pspF	0.55922024	0	phage shock protein operon transcriptional activator	COG3829	KT
ycbC	0.559130056	0.060502574	inner membrane protein	NF	NA
helD	0.559025035	0.071646178	DNA helicase IV	COG3972	L
yjdK	0.558560274	0	protein	NF	NA
group_23268	0.558115874	0	putative glutathione S-transferase	NF	NA
iscR	0.557983852	0	FeS cluster assembly transcription factor IscR	NF	NA
group_4515	0.557630416	0.059403671	Uncharacterized protein conserved in bacteria	COG3784	S
yjdA	0.557565587	0.071896496	putative vimentin	COG3596	R
kefG	0.557376431	0	glutathione-regulated potassium-efflux system ancillary protein	COG2249	R
cusA	0.556937964	0.026871429	cation efflux system protein	NF	NA
dusA	0.556912094	0	tRNA-dihydrouridine synthase A	COG0042	J
yibH	0.556639472	0	HlyD-family secretion protein	NF	NA
yfiN	0.556628911	0.030728402	diguanylate cyclase	COG3300	T
tehA	0.556544196	0.066033325	potassium-tellurite ethidium and proflavin transporter	NF	NA
ndh	0.55643246	0.012894581	NADH dehydrogenase	COG2210	C
ydgJ	0.556159361	0.014193792	oxidoreductase	COG3494	S
mreC	0.556142297	0.080981156	rod shape-determining protein	NF	NA
mfd	0.556104306	0.034812026	transcription-repair coupling factor	COG4098	L
yrfF	0.556072931	0.043119009	membrane protein IgaA	NF	NA
argC	0.556067081	0.076654751	N-acetyl-gamma-glutamyl-phosphate reductase	COG0002	E
eda	0.556013008	0	KHG/KDPG aldolase [includes: 4-hydroxy-2-oxoglutarate aldolase; 2 dehydro-3-deoxy-phosphogluconate aldolase]	NF	NA
bisZ	0.555854139	0.052786642	trimethylamine-N-oxide reductase 2	COG3383	R
rhlE	0.555806554	0.016390475	ATP-dependent RNA helicase RhlE	COG2391	R
yfcE	0.555746188	0	putative phosphodiesterase	COG2908	M
astB	0.555642122	0.097618978	N-succinylarginine dihydrolase	COG3724	E
tusB	0.555611355	0	tRNA 2-thiouridine synthesizing protein B	COG2168	O
group_9488	0.555485672	0.27207304	putative lipoprotein	NF	NA
por	0.555458956	0.126065812	putative sugar dehydrogenase	COG0246	G
fsr	0.55539646	0.013432544	fosmidomycin resistance protein	COG2814	G
yccF	0.555331827	0	putative inner membrane protein YccF	COG3304	S
rutD	0.555206302	0.166906722	alternative pyrimidine degradation pathway protein	NF	NA
menE	0.555125898	0.121615985	2-succinylbenzoate--CoA ligase	COG4340	S
ypfG	0.555059152	0.041293066	protein	NF	NA
yeiU	0.5549487	0.056770609	undecaprenyl pyrophosphate phosphatase	COG3907	R
visC	0.554526899	0.068267706	putative monooxygenase	NF	NA
rapA	0.554512476	0.017434417	RNA polymerase-associated protein	COG0242	J
gatA	0.554482813	0.111384429	galactitol-specific PTS system EIIA component	NF	NA
ycfC	0.554365346	0	putative lysogenization regulator	COG2915	XT
pyrE	0.554290512	0.12206961	orotate phosphoribosyltransferase	NF	NA
bioF_1	0.554087285	0.035135127	putative aminotransferase	COG0156	H
dnaT	0.553982696	0.084025004	primosomal protein I	COG5529	Q
ydcR	0.553982134	0.102294289	transcriptional regulator protein YdcR	COG3977	E
iolS	0.553930194	0.128640226	putative aldo/keto reductase	COG4989	R
hcrB	0.553862978	0	putative xanthine dehydrogenase, FAD-binding subunit	COG4630	F
hcaT	0.55374933	0	putative 3-phenylpropionate permease	NF	NA
hyfR	0.553716448	0.129674222	2-component regulator	COG3829	KT
yibP	0.553657375	0	membrane protein YibP	COG4942	D
ygjO	0.553609598	0.044084812	Putative enzyme	COG2813	J
rmuC	0.553496291	0	DNA recombination protein	NF	NA
mdtG	0.553453987	0	drug efflux system protein MdtG	COG2814	G
ruvA	0.553336916	0.089491965	holliday junction ATP-dependent DNA helicase	NF	NA
asmA	0.553299373	0.062134439	putative outer membrane assembly protein	COG2982	M
yjcC_2	0.552983646	0.174376145	putative signal transduction protein	COG4943	T
ilvA	0.552867832	0.00450738	threonine dehydratase	COG1171	E
srlM	0.552522216	0	glucitol operon activator protein	COG4578	K
selB	0.552363653	0.067102928	selenocysteinyl-tRNA-specific translation factor	COG0050	J
nadC	0.552156448	0.041874109	quinolinate phosphoribosyltransferase	COG0029	H
gst	0.55204075	0.027677769	glutathione S-transferase	NF	NA
yhcB	0.551978524	0	cytochrome d ubiquinol oxidase subunit III	NF	NA
yfeC	0.551702961	0	putative DNA-binding transcriptional regulator	NF	NA
tyrS	0.551558961	0	tyrosyl-tRNA synthetase	COG0162	J
gldA_1	0.551510019	0.094467725	iron-containing alcohol dehydrogenase	COG0371	C
arcB	0.551478257	0	aerobic respiration control protein (bifunctional two-component sensor kinase/response regulator)	COG4999	T
group_23688	0.551457583	0.035787333	putative helicase	COG3886	L
yfgD	0.551392945	0	putative glutaredoxin	COG1393	P
aceK	0.551063296	0.018936786	isocitrate dehydrogenase kinase/phosphatase	NF	NA
emrD	0.550975721	0.024741008	multidrug resistance protein D	COG2814	G
dedD	0.550872624	0.140297709	putative peptidoglycan-binding protein	COG3147	D
nei	0.550867539	0.135182779	endonuclease VIII (DNA glycosylase/AP lyase Nei)	NF	NA
ymgG	0.550757388	0	conserved protein, UPF0757 family	NF	NA
ybgP	0.550528989	0.100409064	chaperone, PapD family	NF	NA
ygbN	0.549997815	0.085248859	inner membrane permease YgbN	COG2610	GR
proA	0.549989328	0.044406234	gamma-glutamyl phosphate reductase	COG0014	E
yhbU_3	0.549966012	0.082353414	putative peptidase	COG0826	O
mhpC	0.549919619	0	2-hydroxy-6-ketonona-2,4-dienedioic acid hydrolase	COG3631	R
codA	0.549649382	0.038591709	cytosine deaminase	COG0402	FR
cynX	0.549544346	0.065573804	cyanate transporter	NF	NA
ybjT	0.549520251	0.059536737	NAD(P)-binding Rossmann-fold domain	COG2910	R
ykgD	0.549222177	0.054560272	transcriptional regulator YkgD	COG3449	L
glnK	0.549179882	0	glutamine synthetase	NF	NA
cadC	0.549178394	0.095518556	transcriptional activator	NF	NA
lplT	0.549021137	0.101655509	major facilitator superfamily protein	NF	NA
rnfG	0.548969638	0.079261814	electron transport complex protein	COG4659	C
yejB	0.548777345	0.02917525	ABC transporter permease	NF	NA
group_5536	0.548745211	0.048185639	ATP-binding protein YghT	NF	NA
yfbM	0.548593546	0.047057716	protein	NF	NA
matC_2	0.548158276	0.10565655	putative fimbrial protein	NF	NA
csiD	0.548037014	0.052555134	Protein CsiD	NF	NA
group_23794	0.547751491	0	esterase	COG3150	R
pheT	0.547693814	0.026078061	phenylalanyl-tRNA synthetase subunit beta	COG0073	J
dapA	0.547673255	0	dihydrodipicolinate synthase	NF	NA
glpR_4	0.547546135	0	transcriptional regulator, DeoR/GntR family	COG3444	G
ansP	0.547212151	0.04805046	L-asparagine permease	COG0833	E
appB	0.547135387	0	cytochrome bd-II oxidase subunit 2	NF	NA
dosC_1	0.547128967	0.04796154	putative signal transduction protein	COG3706	TK
cysA	0.546724349	0.016328328	sulfate ABC transporter, ATP-binding protein	COG3842	E
zapB	0.546713154	0.546713154	cell division factor ZapB	COG3074	D
tauD	0.546709943	0.073300904	alpha-ketoglutarate-dependent taurine dioxygenase	NF	NA
arsB	0.54648615	0	arsenical pump membrane protein	NF	NA
bcsE	0.5463384	0	cellulose biosynthesis protease	NF	NA
lpxK	0.546239656	0.092192692	tetraacyldisaccharide 4'-kinase (lipid A 4'-kinase)	NF	NA
tpx	0.546228718	0	thiol peroxidase	NF	NA
mltF	0.546036208	0	putative lytic transglycosylase	NF	NA
yhdL	0.545702906	0.113846645	regulator	NF	NA
zitB	0.545637826	0.020924952	zinc transporter	COG0053	P
glxR	0.545055338	0	2-hydroxy-3-oxopropionate reductase	COG3395	S
xdhB	0.545000346	0.086173007	xanthine dehydrogenase FAD-binding subunit	COG4630	F
pdxA	0.544952928	0.17897627	4-hydroxythreonine-4-phosphate dehydrogenase	NF	NA
rarA	0.544913183	0.042221499	putative ATPase	COG2255	L
dcuD	0.544833529	0.103868223	C4-dicarboxylate transporter	COG3069	C
hisP	0.544729382	0	histidine/lysine/arginine/ornithine transporter subunit	COG4598	E
fklB	0.544510163	0	FkbP-type 22 kDa peptidyl-prolyl cis-trans isomerase	COG0390	P
yigA	0.544321837	0.022835963	conserved protein, DUF484 family	COG3159	S
yihV	0.544171323	0.058519608	kinase	COG3892	G
uidC	0.544054912	0	outer membrane porin protein	NF	NA
yohK	0.543739629	0	membrane protein LrgB-like family	COG0615	M
anmK	0.543713305	0.038828824	anhydro-N-acetylmuramic acid kinase	NF	NA
rffG	0.543620019	0.143469917	dTDP-glucose 4,6-dehydratase	NF	NA
zraS	0.543420034	0.039022694	sensor protein ZraS	COG3852	T
yhbE	0.543337149	0	transporter	COG2962	S
group_23780	0.5433117	0.027273973	patatin-like phospholipase	NF	NA
mtn	0.543226074	0	MTA/SAH nucleosidase	NF	NA
yddG	0.54320332	0.019910446	inner membrane protein	NF	NA
fadH	0.543176821	0.082828452	2,4-dienoyl-CoA reductase	COG1232	H
kdpB	0.543101064	0.023221859	potassium-transporting ATPase B chain	COG4633	R
arcC2	0.542943445	0.050206439	carbamate kinase-like protein	NF	NA
group_22644	0.542737541	0	exported protein YcbK	NF	NA
folD	0.542612376	0.055205788	5,10-methylene-tetrahydrofolate dehydrogenase	NF	NA
fdrA_1	0.542357509	0.127515035	FdrA protein	COG0074	C
group_22706	0.542241368	0	TPR repeat-containing protein	NF	NA
ycgM	0.542116146	0.07569651	putative hydrolase	COG0179	Q
yihI	0.54211468	0	GTPase activator	NF	NA
rlpB	0.54191483	0	rare lipoprotein B	NF	NA
chaC	0.541650137	0.133169937	cation transport protein chaC	COG3703	P
yfbR	0.54159137	0.051857078	5'-nucleotidase	NF	NA
ftsQ	0.541496108	0	cell division protein FtsQ	NF	NA
xylB	0.541435473	0.112108171	xylulose kinase	COG0036	G
phnL	0.541359397	0.054603945	phosphonates transport ATP-binding protein PhnL	COG4778	P
truA	0.541249736	0.060576502	tRNA pseudouridine synthase A	NF	NA
ybhI	0.541155048	0	putative Sodium:sulfate symporter	NF	NA
hslR	0.541113713	0	heat shock protein	NF	NA
glpF	0.54098504	0	glycerol uptake facilitator protein	NF	NA
osmY_1	0.540856661	0	putative phospholipid-binding protein	COG2823	S
glgX	0.540595998	0.084094983	glycogen debranching protein	NF	NA
fliS	0.540587798	0	flagellar protein FliS	NF	NA
pflF	0.540360312	0.010454987	putative formate acetyltransferase 3 (pyruvate formate lyase 3)	NF	NA
group_2301	0.540358553	0.256236358	CRISPR-associated protein	NF	NA
ssuA	0.540243745	0.302866564	alkanesulfonate transporter substrate-binding subunit	COG4521	P
fucP	0.540219952	0	L-fucose permease	COG2814	G
potI	0.540028823	0.021837051	putrescine ABC transporter membrane protein	COG4149	P
yjiL	0.539788845	0.05242184	ATPase, activator of (R)-hydroxyglutaryl-CoA dehydratase	COG3581	R
nadB	0.539778756	0.073449932	L-aspartate oxidase	COG0029	H
yphE	0.539750252	0.040213559	putative ABC transporter ATP-binding protein	COG4555	CP
secM	0.539483282	0.115789201	secretion monitor family proten	NF	NA
yqeF	0.539315	0.024445545	putative acyltransferase	COG5600	NA
yedY	0.539111064	0.08772999	putative oxidoreductase	NF	NA
yjbR_2	0.539050023	0.101981206	putative cytoplasmic protein YjbR	COG2315	K
aspC_1	0.538922891	0	aspartate aminotransferase	NF	NA
queA	0.538861156	0.0136144	S-adenosylmethionine--tRNA ribosyltransferase-isomerase	COG0809	J
rtn	0.538805753	0.040057857	putative signal transduction protein	COG4943	T
ybhF_1	0.538616536	0.03672404	putative type I secretion system, ATP-binding protein	COG4555	CP
tktB	0.53857843	0.016540949	transketolase	COG0021	G
group_23439	0.538266663	0.021496078	putative fatty acid binding protein	NF	NA
phnO	0.537978272	0.026701755	putative acetyltransferase	NF	NA
dsdX	0.537875763	0.169886405	permease DsdX	COG2610	GR
yccC	0.537861286	0	cryptic autophosphorylating protein tyrosine kinase Etk	COG3944	M
hpaG	0.537652147	0.042923474	4-hydroxyphenylacetate degradation bifunctional isomerase/decarboxylase	COG0179	Q
ymgE	0.537624472	0.061159588	transglycosylase associated protein	NF	NA
psuK_1	0.537485306	0.025086982	putative pyrimidine kinase	COG2313	F
group_4427	0.537480919	0	lipoprotein	COG5544	S
malP	0.537456851	0.016625548	maltodextrin phosphorylase	NF	NA
glsA2	0.537451669	0	glutaminase 2	NF	NA
ppiD	0.537281087	0	peptidyl-prolyl cis-trans isomerase D	NF	NA
dusB	0.537259029	0	tRNA-dihydrouridine synthase B	COG2962	S
yccT	0.537256439	0	hypothetical protein	NF	NA
tdcA	0.537224913	0	tdc operon transcriptional activator	NF	NA
ydhS	0.537109767	0.120312202	conserved protein with FAD/NAD(P)-binding domain	COG4529	R
rssA	0.537083184	0	patatin	NF	NA
motB	0.537053499	0	chemotaxis protein MotB (motility protein B)	COG3455	U
ynhG	0.537031251	0.027926912	putative peptidoglycan-binding protein	NF	NA
manZ_2	0.53697772	0.019350051	PTS system N-acetylgalactosamine-specific transporter subunit IID	COG3444	G
group_23287	0.53684852	0.04072891	signal transduction protein	COG4991	S
znuA	0.536807893	0.083847157	high-affinity zinc transporter periplasmic protein	COG4531	P
group_6882	0.536485359	0.016469559	hypothetical protein	NF	NA
mtlD	0.536228439	0.04618982	mannitol-1-phosphate 5-dehydrogenase	COG0246	G
group_7120	0.536208907	0.115679179	putative lipoprotein	COG3218	R
fnr	0.536182643	0	fumarate and nitrate reduction regulatory protein	COG2905	T
marC_1	0.53599805	0.063703981	MarC family integral membrane protein	NF	NA
damX	0.535864158	0.058385708	DamX protein	COG3266	D
mzrA	0.535807192	0.100679321	EnvZ/OmpR regulon moderator	NF	NA
ydcW	0.535718066	0.074448417	gamma-aminobutyraldehyde dehydrogenase	COG4230	E
yebY	0.535352091	0.157518565	protein	NF	NA
group_7030	0.534989651	0	hypothetical protein	NF	NA
aroG	0.534793636	0.034773724	phospho-2-dehydro-3-deoxyheptonate aldolase	NF	NA
greA	0.534622561	0	transcription elongation factor GreA	COG0782	K
waaQ	0.53462136	0.12291651	lipopolysaccharide core biosynthesis protein	COG2870	M
fumC	0.534525435	0.019805784	fumarate hydratase class II	COG0114	C
cnu	0.534390845	0	H-NS-and StpA-binding protein	NF	NA
group_7119	0.534166196	0.106207104	protease La	COG1750	R
prmA	0.534134585	0	50S ribosomal protein L11 methyltransferase	COG2264	J
malX	0.534006084	0.035884632	PTS system maltose and glucose-specific transporter subunit IICB	NF	NA
group_23286	0.533832648	0	tetratricopeptide repeat protein	COG3071	S
pphA	0.533783208	0.169625173	serine/threonine protein phosphatase 1	COG4639	R
nlpB	0.533663119	0	lipoprotein	NF	NA
pyrH	0.533227537	0	uridylate kinase	COG0528	F
pgpB	0.533128276	0	phosphatidylglycerophosphatase B	NF	NA
mdoB	0.533054346	0.060920867	phosphoglycerol transferase I (phosphatidylglycerol--membrane-oligosaccharide glycerophosphotransferase)	COG1368	M
yvoA	0.53303597	0.104446749	GntR family transcriptional regulator	COG1802	K
group_23899	0.53287807	0	oxidative stress defense protein	COG3471	S
ccmG	0.53270102	0	thiol:disulfide interchange protein (cytochrome C-type biogenesis protein)	COG4232	O
cutS	0.532664085	0.283815751	putative xanthine dehydrogenase, iron-sulfur binding subunit	COG2080	C
argT	0.532333849	0.027363732	lysine-arginine-ornithine-binding periplasmic protein	NF	NA
murE	0.532327376	0.069210845	UDP-N-acetylmuramoylalanyl-D-glutamate--2, 6-diaminopimelate ligase	COG0285	H
acrD	0.532171633	0.04326459	putative multidrug efflux pump	NF	NA
macA_3	0.532140397	0.014619804	HlyD-family secretion protein	NF	NA
alkB	0.531839872	0.131555438	alpha-ketoglutarate-dependent dioxygenase (alkylated DNA repair protein)	COG5580	O
group_3247	0.531530502	0.175445373	putative lipoprotein	NF	NA
alaS	0.531490282	0.039671518	alanyl-tRNA synthetase	COG0013	J
nagB_2	0.531367319	0	6-phosphogluconolactonase	NF	NA
uvrD	0.53128127	0.00514668	DNA helicase II	COG3972	L
yjaB_2	0.531126795	0.167209123	putative acetyltransferase	NF	NA
selD	0.530933152	0.035882681	selenophosphate synthetase	COG0309	O
paaG	0.53089837	0.150528361	enoyl-CoA hydratase	NF	NA
fumB	0.530817245	0.016372127	tartrate/fumarate subfamily Fe-S type hydro-lyase subunit beta	COG1838	C
yhdH	0.530418127	0.054060173	putative zinc-binding dehydrogenase	NF	NA
tdcB	0.529982943	0	catabolic threonine dehydratase	COG1171	E
pdxJ	0.529968566	0.024411766	pyridoxine 5'-phosphate synthase	NF	NA
feoA	0.529964665	0	ferrous iron transport protein A	NF	NA
yidL	0.529889916	0.090443399	DNA-binding transcriptional regulator	COG2169	L
ycaQ	0.529758314	0.255781786	putative cytoplasmic protein	COG3214	R
cmtB	0.529538785	0.22000021	mannitol-specific cryptic PTS system IIIA component	NF	NA
kstR2	0.529258052	0.048268564	uid operon repressor	NF	NA
ssnA	0.529170619	0.065162683	putative amidohydrolase	COG0402	FR
hypB	0.528955696	0	hydrogenase isoenzymes nickel incorporation protein	COG0378	O
ybhD	0.528763976	0	DNA-binding transcriptional regulator	NF	NA
yhhJ	0.528726616	0.023234521	putative transporter subunit: membrane component of ABC superfamily	COG1277	O
lspA	0.528389896	0	lipoprotein signal peptidase	NF	NA
recA	0.528202783	0	recombinase A	COG0467	T
proS	0.528071684	0.036682655	prolyl-tRNA synthetase	COG0442	J
fecA	0.528050983	0.078946277	TonB-dependent receptor	COG4206	H
pdhR_2	0.527614673	0.088698182	GntR family transcriptional regulator	COG1802	K
yojI	0.527540394	0.057588212	ABC transporter ATPase/permease	COG4615	P
aceB	0.527419532	0.090140224	malate synthase	COG2224	C
hyi	0.527320931	0.059223643	hydroxypyruvate isomerase	COG3622	G
yqaA	0.527086298	0.132227389	inner membrane protein	NF	NA
hha	0.527052863	0	hemolysin expression-modulating protein	NF	NA
malZ	0.527048629	0.084447307	maltodextrin glucosidase	COG3280	G
mnmA	0.526764253	0.015103777	tRNA-specific 2-thiouridylase MnmA	COG0037	J
thiI	0.52670526	0.02801336	thiamine biosynthesis protein ThiI	NF	NA
group_7109	0.526637706	0.100454763	oxidoreductase YgbJ	COG3395	S
ycjR	0.5266368	0.052492624	transient receptor potential locus	COG3622	G
kdpD	0.526607165	0.035914807	two-component sensor kinase	COG4191	T
ansB	0.526535323	0.015617583	L-asparaginase 2	NF	NA
flgG	0.526424219	0	flagellar basal-body rod protein FlgG	COG4786	N
ilvB	0.526414551	0.037027011	acetolactate synthase isozyme I large subunit	COG3960	Q
proP_1	0.526376161	0	ProP effector protein	NF	NA
glcA	0.526312606	0.016401674	glycolate permease	NF	NA
uxaC	0.526222869	0.026307941	glucuronate isomerase	COG1904	G
yrhB	0.52601804	0	protein	NF	NA
kduD_2	0.525912027	0.016138374	putative short chain dehydrogenase	COG3347	G
speA	0.525829549	0.010928276	arginine decarboxylase	COG0019	E
oxc	0.525753766	0.025213749	oxalyl-CoA decarboxylase	COG3960	Q
ybeY	0.52568294	0	metalloprotease	NF	NA
sseA	0.525648705	0.020753924	3-mercaptopyruvate sulfurtransferase	NF	NA
etp	0.525608466	0	phosphotyrosine-protein phosphatase	COG0394	T
gapC	0.525457586	0	glyceraldehyde-3-phosphate dehydrogenase	COG0021	G
aroH	0.525430973	0	phospho-2-dehydro-3-deoxyheptonate aldolase	NF	NA
yliJ	0.525364238	0	glutathione S-transferase	NF	NA
emrA	0.525346668	0	multidrug resistance protein A	NF	NA
nemA	0.5252184	0	N-ethylmaleimide reductase	NF	NA
dapB	0.525170582	0.042064535	dihydrodipicolinate reductase	COG0289	E
galS	0.524995814	0.07313784	DNA-binding transcriptional regulator GalS	COG1879	G
rnb	0.52482153	0.057286139	exoribonuclease II	COG4776	K
oppA	0.524741535	0	periplasmic oligopeptide-binding protein	COG4166	E
citT	0.524718141	0	citrate carrier	NF	NA
ydiE	0.524656548	0.212932532	putative cytoplasmic protein	COG4256	H
gatZ	0.524632221	0.070024271	putative tagatose 6-phosphate kinase	COG3444	G
trmL	0.524488107	0.117874069	putative RNA-methyltransferase	NF	NA
group_3930	0.524439446	0.097481589	putative hydrolase	COG0429	R
mhpR	0.52424612	0.095689687	DNA-binding transcriptional activator MhpR	NF	NA
psuT	0.524002364	0.001755286	putative nucleoside transporter	NF	NA
tpiA	0.523969127	0	triosephosphate isomerase	NF	NA
narV	0.523837635	0.033149755	respiratory nitrate reductase 2 gamma chain	COG2181	CP
yaiO	0.523720976	0.116148495	outer membrane protein	NF	NA
arnT	0.523500402	0.091543809	undecaprenyl phosphate-alpha-4-amino-4-deoxy-l-arabinose arabinosyl transferase	NF	NA
group_3869	0.523391097	0.095503472	metallo-beta-lactamase superfamily protein	NF	NA
groS	0.523282901	0	10 kDa chaperonin (Protein Cpn10) (groES protein)	NF	NA
yhbX	0.523133806	0	outer-membrane protein yhbX	COG2194	M
yheU	0.52310052	0	putative enolase	NF	NA
sbp	0.522918349	0	sulfate-binding protein (sulfate starvation-induced protein 2)	COG4150	P
bcsG	0.522747124	0.014263722	cellulose biosynthesis endoglucanase	NF	NA
gloA	0.522576249	0	glyoxalase I	COG3324	R
rpsI	0.522495254	0	30S ribosomal protein S9	COG0103	J
ascF	0.522474907	0.121512689	arbutin-, cellobiose-, and salicin-specific PTS system EIIBC component	NF	NA
topA_2	0.522222575	0.101589858	putative DNA topoisomerase	COG0551	L
prpE	0.521846824	0.032535335	propionate--coA ligase	COG4340	S
ccmE	0.52164005	0	cytochrome C-type biogenesis protein	COG4133	O
spr	0.521598725	0	lipoprotein	COG3863	S
group_24001	0.521595413	0.09869717	putative polysaccharide deacetylase	NF	NA
ycfU	0.521171912	0.046418453	outer membrane-specific lipoprotein transporter subunit LolC	NF	NA
ybbZ	0.521061659	0.073168627	glycerate kinase II	NF	NA
rplX	0.521004954	0	50S ribosomal protein L24	NF	NA
hcr	0.520940764	0.065223712	HCP oxidoreductase, NADH-dependent	COG3217	R
nrfB	0.520836631	0.081929271	cytochrome c nitrite reductase pentaheme subunit	NF	NA
ydhD	0.520707813	0	monothiol glutaredoxin YdhD	COG0424	Q
pgl	0.520686091	0	6-phosphogluconolactonase	COG2706	G
mrp	0.520649628	0	ATPase	COG2894	D
speE	0.520570796	0.026227029	spermidine synthase	COG0421	E
sapD	0.520466438	0	peptide ABC transporter ATP-binding protein	COG4608	E
pppA	0.520442235	0.082175306	prepilin peptidase A	COG4960	OT
murQ	0.52041097	0.03529024	N-acetylmuramic acid 6-phosphate etherase	COG4821	R
lsrG	0.520392687	0.109993474	autoinducer-2 (AI-2) modifying protein LsrG	NF	NA
yaaI	0.520299701	0.039590383	protein	NF	NA
dinD	0.520174468	0.099770125	DNA-damage-inducible protein D	NF	NA
metK	0.519856305	0	S-adenosylmethionine synthetase	NF	NA
dkgA	0.519815383	0.083940605	2,5-diketo-D-gluconic acid reductase A	COG4989	R
thiC	0.519706407	0.067523972	thiamine biosynthesis protein ThiC	COG0352	H
tolB	0.519666597	0	translocation protein TolB	NF	NA
asnS	0.519496894	0.025104694	asparaginyl-tRNA synthetase	COG0017	J
dxr	0.519061274	0	1-deoxy-D-xylulose 5-phosphate reductoisomerase	COG0264	J
glmM	0.518908501	0.005550554	phosphoglucosamine mutase	COG0121	R
rcsF	0.518902347	0	RcsF--phosphorelay glucose and zinc sensor	NF	NA
csgC	0.518875322	0.323960004	putative curli production protein	NF	NA
curA	0.518853792	0.065738774	putative zinc-binding dehydrogenase	NF	NA
ttdB	0.518482296	0	L-tartrate dehydratase subunit beta	COG1838	C
sdaA	0.518461251	0.011019123	L-serine deaminase 1	COG1760	E
araA	0.518150955	0	L-arabinose isomerase	COG2407	G
tadA	0.51801519	0.02752206	tRNA-specific adenosine deaminase	COG0117	H
lolB	0.517787445	0	outer membrane lipoprotein LolB	NF	NA
group_23376	0.517751104	0.027048505	hypothetical protein	NF	NA
uvrY	0.517716313	0.099711543	response regulator UvrY	COG4566	TK
asnB	0.517671486	0.011223365	asparagine synthetase B	COG0367	E
nfnB	0.517650597	0.039867504	oxygen-insensitive NAD(P)H nitroreductase	NF	NA
ygbE	0.517633656	0	putative cytochrome oxidase subunit	NF	NA
fepA	0.51736189	0.02166018	Outer membrane receptor for ferrienterochelin and colicins	COG4771	P
ygdL	0.51729896	0.014480474	HesA/MoeB/ThiF family protein	NF	NA
seqA	0.517026574	0	negative modulator of initiation of replication	COG3057	L
yrdA	0.516919655	0.099235029	putative transferase	COG0110	R
yadP	0.51668365	0.075185319	2'-5' RNA ligase	NF	NA
yneI	0.516326861	0.07301175	succinate semialdehyde dehydrogenase	COG4230	E
ilvI	0.516117122	0.057262777	acetolactate synthase 3 catalytic subunit	COG3960	Q
sdaC	0.515802744	0	serine transporter	NF	NA
gpmI	0.515508091	0.025768294	2,3-bisphosphoglycerate-independent phosphoglycerate mutase	COG3635	G
qseG	0.51539812	0.214785461	putative lipoprotein	NF	NA
group_2038	0.515264961	0.35959882	TetR family transcriptional regulator	NF	NA
yddE	0.515218881	0.132355038	phenazine biosynthesis protein PhzF family protein	COG0384	R
dsdA	0.51507267	0.018050589	D-serine dehydratase	COG1171	E
raiA	0.514605433	0	translation inhibitor protein RaiA	NF	NA
yghU	0.514574395	0.049649208	glutathione S-transferase	NF	NA
group_4516	0.514481101	0	hypothetical protein	NF	NA
gloB	0.51401437	0.172680207	hydroxyacylglutathione hydrolase	COG1782	R
ydgC	0.513820105	0.081839807	inner membrane protein associated with alginate biosynthesis	COG3136	S
fhuE	0.513724978	0.095683781	ferric-rhodotorulic acid outer membrane transporter	COG4773	P
rplV	0.513628288	0	50S ribosomal protein L22	NF	NA
yhdN_1	0.513527349	0.114336594	putative sugar reductase	COG4989	R
tsf	0.51345742	0	elongation factor Ts	COG0264	J
ygaZ	0.512737108	0	AzlC-like membrane protein	NF	NA
kefF_1	0.51254656	0.221061232	NAD(P)H dehydrogenase (quinone)	COG2249	R
sufB	0.512007851	0.066685882	cysteine desulfurase activator complex subunit SufB	NF	NA
yfgB	0.511903889	0	radical SAM protein	NF	NA
gadB_2	0.511497292	0	glutamate decarboxylase beta	NF	NA
rplC	0.511372345	0	50S ribosomal protein L3	COG0087	J
flgB	0.511309342	0	flagellar basal-body rod protein FlgB	COG1815	N
ydhO	0.511212519	0.071278015	putative exported hydrolase	COG3584	S
yjiG	0.510490024	0.105159095	putative transporter	COG0700	S
yjjX	0.510397323	0.158385802	NTPase	NF	NA
yeeX	0.510285734	0	putative alpha helix protein	COG2926	S
tgt	0.510258851	0	tRNA-guanine transglycosylase	NF	NA
ybcJ	0.510036374	0	putative RNA-binding protein	COG2501	J
fumA	0.509955974	0	class I fumarate hydratase	COG1838	C
gsp_3	0.509805193	0.209358414	glutathionylspermidine synthase YjfC	NF	NA
cysE	0.509740846	0	serine acetyltransferase	COG0110	R
yicI_1	0.509588415	0.036233549	putative glycosyl hydrolase	COG3345	G
ppdD	0.509569753	0.24886149	prepilin peptidase dependent protein D precursor	COG4969	NW
rimI	0.509538161	0.178601298	ribosomal-protein-alanine acetyltransferase	COG3393	R
mdoG	0.509451206	0	glucans biosynthesis protein G	COG3131	M
yccS	0.509077769	0.074552699	membrane protein YccS	NF	NA
eprJ	0.508880049	0.37504484	type III secretion system protein	NF	NA
yggG_2	0.508792812	0.088383284	peptidase	COG4783	R
group_23727	0.508579796	0	putative lipoprotein	COG5567	S
cdh	0.508537505	0.053238125	CDP-diacylglycerol pyrophosphatase	NF	NA
group_4007	0.508524274	0.436314282	hypothetical protein	NF	NA
cfa	0.508269298	0.028961717	cyclopropane-fatty-acyl-phospholipid synthase	COG4106	C
group_7262	0.50803153	0	cell division MukB-like protein	NF	NA
pspE	0.507789614	0.24927752	phage shock protein E (rhodanase-like protein)	COG2210	C
paaA	0.507766776	0.059451382	phenylacetate-CoA oxygenase subunit PaaA	COG3396	Q
hyaB	0.507492136	0	hydrogenase-1 large subunit	COG3259	C
gmhB	0.50737422	0.162918649	D,D-heptose 1,7-bisphosphate phosphatase	NF	NA
aroE	0.506886904	0.17737771	shikimate dehydrogenase	COG0128	E
group_22911	0.506527398	0	3-oxoacyl-ACP reductase	COG3347	G
group_24002	0.506147674	0	putative acyl-coA thioester hydrolase	COG2050	Q
dgkA	0.505855977	0	diacylglycerol kinase	NF	NA
ybgC	0.505471263	0	acyl-CoA thioester hydrolase	COG3884	I
fdoH	0.505265033	0	formate dehydrogenase-O	COG2440	C
ymgD	0.505071553	0	protein	NF	NA
smpB	0.504902297	0	SsrA-binding protein	NF	NA
group_23432	0.504851403	0.09352563	putative transport protein	COG1115	E
ycbU	0.504736978	0	fimbrial-like adhesin protein	COG3539	N
group_3889	0.504723677	0.146446496	putative transcriptional regulator	NF	NA
lacA_2	0.504517004	0.137875517	galactoside O-acetyltransferase	COG0110	R
iolC_1	0.503903832	0.080717906	putative carbohydrate/pyrimidine kinase	COG3892	G
exuR	0.50354107	0	DNA-binding transcriptional repressor ExuR	COG1802	K
yebV	0.50339885	0	protein	NF	NA
fliJ	0.503069079	0	flagellar protein FliJ	NF	NA
norV	0.502903835	0.033519541	anaerobic nitric oxide reductase flavorubredoxin	COG1773	C
lpxD	0.502205825	0.04953286	UDP-3-O-[3-hydroxymyristoyl] glucosamine N-acyltransferase	COG0052	J
grxA	0.501864535	0.328408614	glutaredoxin	NF	NA
aphA	0.501617926	0.055694407	acid phosphatase/phosphotransferase	COG3700	PR
cpxP	0.501052697	0	repressor CpxP	COG3678	O
tag	0.50061106	0.060891415	DNA-3-methyladenine glycosylase I	COG2818	L
yjfM	0.500296954	0.165961359	putative membrane protein YjfM	NF	NA
shiA	0.500203128	0.031419078	shikimate transporter	COG3328	X
aat	0.500163279	0	leucyl/phenylalanyl-tRNA-protein transferase	COG2360	O
group_3947	0.500090166	0.120244292	putative regulatory protein	COG3449	L
ybiU	0.49984474	0	protein	NF	NA
osmE	0.49962152	0	osmotically inducible lipoprotein E	NF	NA
coaE	0.4996026	0.139681853	dephospho-CoA kinase	COG0237	H
narZ	0.499398677	0.029791284	respiratory nitrate reductase 2 alpha chain	COG3383	R
yaiZ	0.499239011	0	putative membrane protein YaiZ	NF	NA
yjfN	0.49901624	0	protein	NF	NA
yliA	0.498739262	0.089969867	glutathione transporter ATP-binding protein	COG4608	E
ykgE	0.498574177	0.135124481	hydroxyacid oxidoreductase (Fe-S centre)	COG0247	C
uidA	0.498572343	0.034504369	beta-D-glucuronidase	COG3934	G
feaR	0.497976836	0	DNA-binding transcriptional activator FeaR	COG3449	L
ilvN	0.497218731	0	acetolactate synthase isozyme I small subunit	COG3978	C
wrbA	0.497036334	0	putative flavoprotein	COG4635	H
aidB	0.49695483	0.075869918	isovaleryl CoA dehydrogenase	NF	NA
rpiA	0.496916664	0	ribose-5-phosphate isomerase A	COG0120	G
dacB	0.496658993	0.024772668	penicillin-binding protein 4 [includes: D-alanyl-D-alanine carboxypeptidase; D-alanyl-D-alanine-endopeptidase]	NF	NA
ampC	0.496517601	0.306956064	beta-lactamase	COG3876	S
yihS	0.496262293	0.008603673	putative N-acylglucosamine 2-epimerase	NF	NA
caiA_1	0.495830139	0	Putative acyl-CoA dehydrogenase	COG1773	C
betB	0.495670535	0.039022087	betaine aldehyde dehydrogenase	COG4230	E
flgL	0.495588067	0.112067877	flagellar hook-associated protein 3	NF	NA
yahC	0.494849124	0.098342852	inner membrane protein	NF	NA
yajI	0.494546657	0.088545499	putative lipoprotein	NF	NA
degQ	0.494335336	0	serine endoprotease	COG3975	R
ddpX	0.493733123	0.065974775	D-alanyl-D-alanine dipeptidase	NF	NA
tabA	0.493708518	0	toxin-antitoxin biofilm protein	NF	NA
tatA	0.49368368	0	twin arginine translocase protein A	NF	NA
yqhC	0.493368969	0.148656532	transcriptional regulator YqhC	COG3449	L
ybjH	0.493339644	0	protein	NF	NA
cyoA	0.493210958	0.055911963	cytochrome o ubiquinol oxidase subunit II	NF	NA
evgS	0.493066165	0.267659404	hybrid sensory histidine kinase in two-component regulatory system with EvgA	COG3706	TK
yoaF	0.493057519	0.125727621	outer membrane protein	COG3042	R
frcK	0.492995444	0.105343548	fructose transport system kinase	NF	NA
group_7453	0.4929598	0.117682098	biofilm-dependent modulation protein	NF	NA
yhaM	0.492572025	0.067749752	putative inner membrane protein	NF	NA
kdsC	0.49208491	0.096967194	3-deoxy-D-manno-octulosonate 8-phosphate phosphatase	NF	NA
yhfU	0.492019752	0.043637421	protein	NF	NA
yjdL	0.491707289	0.100346043	putative oligopeptide transporter	NF	NA
group_6995	0.491016739	0	hypothetical protein	NF	NA
tus	0.490819845	0.093139446	DNA replication terminus site-binding protein	NF	NA
argE_1	0.490704202	0.023729147	putative peptidase	NF	NA
group_1102	0.490325757	0.28283744	putative fimbrial adhesin	COG3539	N
baeR	0.490056333	0.040822138	two-component response regulator	COG4565	KT
narU	0.489776302	0.029362554	nitrite extrusion protein 2	NF	NA
ymdC	0.489194159	0.015466488	synthase	NF	NA
selU	0.489120215	0.168899614	tRNA 2-selenouridine synthase	COG2603	J
carA	0.489095838	0	carbamoyl phosphate synthase small subunit	COG0505	EF
amiA	0.488339276	0.040955242	N-acetylmuramoyl-L-alanine amidase	NF	NA
group_2561	0.487897398	0	LmbE-like protein	COG2120	G
nusG	0.487771936	0.043456247	transcription antitermination protein NusG	NF	NA
feaB	0.487710246	0.073554279	phenylacetaldehyde dehydrogenase	COG4230	E
rbsR	0.486984274	0	ribose operon repressor	COG1879	G
cutC	0.486827099	0.189362027	copper homeostasis protein	COG3142	P
bglF	0.485767839	0.119941745	PTS system beta-glucoside-specific transporter subunit IIABC	NF	NA
yqfG	0.485525371	0.240271084	small predicted membrane protein	NF	NA
paaB	0.485310445	0	phenylacetate-CoA oxygenase subunit PaaB	COG3460	Q
ltaE	0.48511465	0.044308511	low specificity L-threonine aldolase	NF	NA
argE_2	0.48491744	0.042886885	acetylornithine deacetylase	COG1473	R
ybbM	0.484680297	0.058812336	metal resistance protein	COG0390	P
kefF_2	0.484538073	0	glutathione-regulated potassium-efflux system ancillary protein	COG2249	R
yqaB	0.484515669	0	putative phosphatase	NF	NA
ylbE	0.484248118	0.054056382	putative cytoplasmic protein	NF	NA
yetF	0.484098328	0.01456265	membrane protein YcaP	NF	NA
yehS	0.483248092	0	conserved protein, DUF1456 family	NF	NA
fliF	0.482582996	0.038563406	flagellar M-ring protein	COG4669	U
group_2047	0.482248996	0.12614518	putative FAD-dependent oxidoreductase	COG3040	M
group_17995	0.4810183	0.125091487	putative fimbrial outer membrane usher protein	NF	NA
moaD	0.480088856	0.186979788	molybdopterin converting factor subunit 1	NF	NA
group_5641	0.479911907	0.062235695	hypothetical protein	NF	NA
ylbA	0.479788331	0.078583602	putative glyoxylate utilization	COG3837	S
fucA_1	0.479490992	0.138063871	L-fuculose phosphate aldolase	COG0235	G
agaB	0.479262393	0	N-acetylgalactosamine-specific PTS system EIIB component 1	COG3444	G
atpH	0.479058407	0	ATP synthase subunit delta	COG0055	C
ygiW	0.479048774	0	protein YgiW	COG3111	S
yohI	0.479039213	0.056146641	tRNA-dihydrouridine synthase C	COG0042	J
yhgE	0.477465485	0.31908367	inner membrane protein	NF	NA
vsr	0.476567335	0.087851146	patch repair protein	COG3727	L
phrB	0.476453668	0.147665954	deoxyribodipyrimidine photolyase, FAD-binding	NF	NA
dnaK_2	0.476363105	0	chaperone protein DnaK (Heat shock protein 70) (Heat shock 70 kDaprotein) (HSP70)	COG4820	E
ydjZ	0.476234274	0.090355118	inner membrane protein	NF	NA
ptsG_1	0.475987021	0	PTS system glucose-specific EIIBC component	NF	NA
yfeH	0.475237284	0.108750713	sodium/bile acid symporter family (mazG-like)	NF	NA
yicL	0.474359738	0.033925395	transport protein YicL	COG5006	E
ydcX	0.47424516	0	inner membrane protein	NF	NA
ybhO	0.474224758	0	putative phospholipase	NF	NA
aglB	0.474127381	0.329028741	putative 6-phospho-beta-glucosidase, NAD(P)-binding protein	NF	NA
fimD_1	0.473579501	0.064810622	fimbrial outer membrane usher protein	NF	NA
yaaX_1	0.473318172	0	protein	NF	NA
ybcI	0.473204151	0.082495274	putative membrane-bound metal-dependent hydrolase	NF	NA
ygaP	0.472634911	0.212354483	inner membrane protein with hydrolase activity	NF	NA
yedK	0.472086547	0	hypothetical protein	COG2135	O
trpD2	0.472021985	0.047658162	putative glycosyl transferase	NF	NA
galT	0.471757374	0.033842516	galactose-1-phosphate uridylyltransferase	NF	NA
ydaO	0.471473186	0.004002715	C32 tRNA thiolase	COG0037	J
ftsY	0.47118328	0.058144222	cell division protein FtsY	COG0552	U
yvgN	0.470883922	0.143503382	putative aldo/keto reductase	COG4989	R
bglX	0.470842621	0.014616337	periplasmic beta-glucosidase	NF	NA
tehB	0.470700347	0.076727888	tellurite resistance protein	COG3615	S
ydjB	0.470157566	0.150721022	nicotinamidase/pyrazinamidase	NF	NA
entC	0.47005983	0.034074407	isochorismate synthase	COG0147	EH
ygjH	0.469972082	0.129545283	putative tRNA-binding protein	COG0073	J
yncJ	0.469886692	0.469886692	protein	NF	NA
nac	0.469591027	0.084453332	Nitrogen assimilation regulatory protein nac	NF	NA
kdsA	0.468681157	0	3-deoxy-7-phosphoheptulonate synthase	COG2877	M
yebB	0.467569498	0.029384375	protein	NF	NA
group_4510	0.467520253	0.098673503	hypothetical protein	NF	NA
xseA	0.467448776	0.087367065	exodeoxyribonuclease 7 large subunit	NF	NA
yjjV	0.466941506	0.13169937	putative deoxyribonuclease	COG0084	N
ygfX	0.466073437	0.157782913	protein	NF	NA
ispZ	0.465257243	0	putative intracellular septation protein	COG4648	S
ybeR	0.464837665	0.150601467	protein	NF	NA
scpB	0.464646897	0.065966854	methylmalonyl-CoA decarboxylase	NF	NA
yciE	0.464564169	0	protein YciE	NF	NA
hemG	0.463557026	0.04477177	protoporphyrinogen oxidase	COG4635	H
btuB	0.463544403	0.13095044	vitamin B12/cobalamin outer membrane transporter	COG4206	H
yeiS	0.463479458	0	inner membrane protein	NF	NA
yciG	0.463187714	0	protein	NF	NA
ygfS	0.462846417	0.050786145	electron transport protein ygfS	COG2768	S
yhcH	0.462743706	0.053408476	beta-galactosidase	NF	NA
group_1407	0.462586699	0.171441604	putative lipoprotein	COG3863	S
hipB	0.462291589	0.234160666	DNA-binding transcriptional regulator HipB	NF	NA
yjiM	0.462233533	0.092953081	2-hydroxyglutaryl-CoA dehydratase	NF	NA
thiM	0.462078932	0.22544781	hydroxyethylthiazole kinase	COG0352	H
ycgF	0.461886129	0.190154628	putative signal transduction protein	COG4943	T
ptsG_2	0.461709358	0.067454611	PTS system alpha-glucoside-specific EIICB component	NF	NA
kpdD	0.461685878	0.108639376	4-hydroxybenzoate decarboxylase subunit D	NF	NA
thiD	0.461272327	0.106381578	phosphomethylpyrimidine kinase	COG0352	H
yggR	0.460765436	0.088358853	twitching motility family protein	COG2804	NUW
ddpB	0.460610425	0.064810395	ABC transporter permease	COG0581	P
dmsC_1	0.459773336	0.177913284	putative dimethyl sulfoxide reductase, anchor subunit	NF	NA
rluE	0.459622972	0	ribosomal large subunit pseudouridine synthase E (rRNA pseudouridylate synthase E)	NF	NA
yehW	0.459363018	0	ABC transporter permease	COG2113	E
yheV	0.458878971	0	protein	NF	NA
lsrC	0.457784296	0.061232314	ABC transporter permease	COG4158	R
yhjE	0.456788704	0.031716311	major facilitator superfamily protein	COG3328	X
metA	0.456639384	0.039653437	homoserine O-succinyltransferase	NF	NA
yidH	0.45557946	0	inner membrane protein	COG2149	S
fdrA_2	0.454292664	0.044924716	YahF/FdrA-like protein	COG0074	C
imp	0.453664513	0	organic solvent tolerance protein	COG1452	M
cydC	0.453307413	0.057644075	ABC transporter ATP-binding protein/permease	COG4987	CO
ydgK	0.450692516	0	inner membrane protein	NF	NA
engD	0.450582914	0	GTP-binding protein	COG0012	J
yraQ	0.449842281	0.071442681	permease	NF	NA
ribF	0.449770099	0	riboflavin biosynthesis protein [includes: riboflavin kinase; FMN adenylyltransferase]	COG0196	H
yidF	0.448859364	0.223735923	DNA-binding transcriptional regulator	NF	NA
tam	0.448763723	0.119525493	trans-aconitate methyltransferase	COG4106	C
yfcJ	0.448031626	0.125380679	major facilitator superfamily protein	COG2814	G
nhaA	0.447098815	0.036869681	Na(+)/H(+) antiporter 1	COG1651	O
paaF	0.446932261	0.084953734	enoyl-CoA hydratase-isomerase	NF	NA
ygaU	0.446326102	0.077360947	putative peptidoglycan-binding protein	NF	NA
otsB	0.445740947	0.089573321	trehalose-6-phosphate phosphatase	COG0380	G
napG	0.445174793	0	ferredoxin-type protein	NF	NA
cybC	0.444898481	0.12182848	soluble cytochrome b562	COG3783	C
glcF	0.444724179	0.093229419	glycolate oxidase iron-sulfur subunit	COG0247	C
yhbL	0.4445915	0.078539505	isoprenoid biosynthesis protein with amidotransferase-like domain	NF	NA
yqjE	0.444436839	0	inner membrane protein	COG5393	S
artQ	0.443374707	0.023558132	arginine transport system permease	COG4597	E
group_616	0.443301315	0.171169519	Protein of unknown function (DUF2686)	NF	NA
fimG	0.443117238	0.249438381	fimbrial protein	COG3539	N
hslJ	0.442989991	0.117266593	heat-inducible protein	NF	NA
yfhB	0.442367098	0.047810612	HAD hydrolase YfhB	NF	NA
phnJ	0.442079726	0.032608629	PhnJ protein	NF	NA
qseB	0.441560008	0.043707921	two-component system response regulator	COG4565	KT
ispD	0.441245851	0.036836546	2-C-methyl-D-erythritol 4-phosphate cytidylyltransferase	COG0245	I
ybfA	0.440938473	0.088677948	protein	NF	NA
wcaE	0.4406777	0.139479024	glycosyl transferase family protein	COG3858	D
yabI	0.44016768	0.023781261	DedA family integral membrane protein	NF	NA
yggD	0.440020324	0.251202107	putative transcriptional regulator	NF	NA
ptsP	0.439323394	0.021140368	phosphoenolpyruvate-protein phosphotransferase (PTS system, enzyme I)	COG3605	T
csdA	0.439125386	0.074247428	cysteine sulfinate desulfinase	COG3453	R
ydhP	0.439021877	0	major facilitator superfamily protein	COG2814	G
mdlB	0.438852093	0.023143132	multidrug ABC transporter ATP-binding protein	COG2274	V
arcC_2	0.437783415	0.032378632	carbamate kinase	COG0548	E
astE	0.437530313	0.105661479	succinylglutamate desuccinylase	NF	NA
hyaF	0.437499327	0.123334718	hydrogenase-1 operon protein HyaF	NF	NA
yneG	0.437219571	0.103273291	putative cytoplasmic protein	NF	NA
dnaK_1	0.437154504	0.092187454	chaperone	NF	NA
yjaB_1	0.437106358	0.129141325	putative acetyltransferase	NF	NA
acrR	0.436770793	0	acrAB operon repressor	NF	NA
group_23779	0.436645743	0.039739486	putative outer membrane assembly protein	COG2982	M
kduD_1	0.43651705	0.099457969	2-keto-3-deoxygluconate oxidoreductase	COG3347	G
fadI	0.436136172	0.028689831	fatty acid oxidation comple beta subunit (3-ketoacyl-CoA thiolase)	COG5600	NA
nupG	0.435946635	0	nucleoside permease	NF	NA
ycfH	0.435903268	0	metallodependent hydrolase	COG0084	N
yijD	0.435790551	0	inner membrane protein	NF	NA
murF	0.435784831	0.034547031	UDP-N-acetylmuramoyl-tripeptide--D-alanyl-D-ala ni ne ligase	COG0285	H
yeiH	0.435504838	0	inner membrane protein	NF	NA
glcB	0.435352014	0.122622444	malate synthase G	NF	NA
pta	0.43510066	0	phosphate acetyltransferase	NF	NA
agaY	0.435045257	0	tagatose-1,6-bisphosphate aldolase	COG0191	G
apt	0.43435094	0	adenine phosphoribosyltransferase	COG0302	H
manZ_1	0.434224368	0	mannose-specific PTS system EIID component	NF	NA
group_2384	0.434032986	0.186897227	Uncharacterized protein conserved in bacteria	COG3738	S
sucB	0.434000138	0.067424905	dihydrolipoamide succinyltransferase component (E2)	COG4770	I
iadA	0.433993519	0.02957453	isoaspartyl dipeptidase	COG3653	Q
yeeZ	0.43382368	0.068227548	protein YeeZ	NF	NA
group_7365	0.433588279	0	Protein of unknown function (DUF2525)	NF	NA
rimN	0.433573722	0.11059626	ribosome maturation factor	COG0009	J
ddlB	0.433313753	0.041590253	D-alanine--D-alanine ligase	COG0189	HJ
moeA	0.433076165	0.087064637	molybdopterin biosynthesis protein	COG0303	H
group_2538	0.432967924	0.170342959	CRISPR-associated protein	NF	NA
kefB	0.432902851	0.007741142	glutathione-regulated potassium-efflux system protein (K(+)/H(+)antiporter)	COG4651	P
yqiJ	0.43274858	0.128799335	membrane protein YqiJ	NF	NA
group_5692	0.432473588	0	putative lipoprotein	NF	NA
nemR	0.432155204	0.009243076	TetR family transcriptional regulator	NF	NA
group_5395	0.432148425	0	LysR family transcriptional regulator	COG3683	R
yvdT	0.432070202	0.088204003	transcriptional regulator BetI	NF	NA
yiiR	0.432048254	0.120799496	inner membrane protein	COG3152	S
apaH	0.431994799	0.059558985	bis(5'-nucleosyl)-tetraphosphatase	COG4639	R
thrC	0.431794305	0	threonine synthase	NF	NA
aaeB_2	0.431449922	0	p-hydroxybenzoic acid efflux pump subunit B	COG4129	S
mdtN	0.430968267	0.036801053	multidrug resistance protein	NF	NA
zapD	0.430846895	0.063649725	FtsZ stabilizer	NF	NA
ycfR	0.430388718	0	protein YcfR	NF	NA
yhfG	0.430001297	0.4143408	protein	NF	NA
ldcA	0.42908875	0.165468108	muramoyltetrapeptide carboxypeptidase	NF	NA
glnD	0.429046769	0.014777197	[protein-PII] uridylyltransferase	COG2844	OT
treR	0.428898819	0.036503781	trehalose operon repressor	COG1879	G
artP	0.428673028	0	arginine transport system ATP-binding protein	COG4161	E
cusF	0.428423144	0.16855987	cation efflux system protein	COG5569	P
dtpD	0.42829775	0	putative oligopeptide transporter	NF	NA
thrA	0.428214163	0.019671065	bifunctional aspartokinase I/homoserine dehydrogenase I	COG0460	E
yhcJ	0.428183813	0	N-acetylmannosamine-6-phosphate 2-epimerase	NF	NA
metE	0.428087975	0.042748698	5- methyltetrahydropteroyltriglutamate/homocysteine S-methyltransferase	NF	NA
rcsC	0.427984556	0.020520948	two-component system sensor kinase	COG4999	T
yeaO	0.427846319	0.127162862	putative cytoplasmic protein	COG3189	S
ydhF	0.427550512	0.05612913	putative aldo/keto reductase	COG4989	R
garD	0.427260332	0.051539582	galactarate dehydratase	NF	NA
fmt	0.426761205	0.088545197	methionyl-tRNA formyltransferase	COG0299	F
hemH	0.426676419	0.064234514	ferrochelatase	COG3835	KT
ftsB	0.426565062	0.106439557	cell division protein	NF	NA
ribA	0.426491673	0	GTP cyclohydrolase II	NF	NA
astC	0.426445415	0.11761752	succinylornithine transaminase	COG4992	E
ymcB_2	0.426421326	0.138478091	group 4 capsule (G4C) polysaccharide, YmcB	NF	NA
frmR	0.426364558	0	regulator protein FrmR	COG1937	K
yjcZ	0.425928952	0.105675723	mutational suppressor of yhjH motility mutation, function unknown	NF	NA
uspG	0.425426061	0.025261477	universal stress protein UspG	NF	NA
def	0.425130408	0	polypeptide deformylase	COG0242	J
hcp	0.424649539	0.027986744	hydroxylamine reductase	NF	NA
narI	0.42460602	0	respiratory nitrate reductase 1 subunit gamma	COG2181	CP
sapA	0.424439767	0.028789037	peptide ABC transporter, substrate-binding protein	COG4166	E
deoC	0.424201923	0	deoxyribose-phosphate aldolase	COG0274	F
ypdC_1	0.424092578	0.015898122	AraC family transcriptional regulator	COG3449	L
queF	0.424054278	0.115423416	NADPH-dependent 7-cyano-7-deazaguanine reductase	COG2904	J
tesA	0.423915826	0	multifunctional acyl-CoA thioesterase I/protease I/lysophospholipase L1	NF	NA
polB	0.423914574	0.058314609	DNA polymerase II	NF	NA
group_4090	0.423903306	0.07976691	putative lipoprotein	NF	NA
nrfF	0.423677173	0.159549611	formate-dependent nitrite reductase complex subunit	COG3088	CO
pnp	0.423478973	0.007149666	polynucleotide phosphorylase	COG4785	M
mviM	0.423181778	0	putative oxidoreductase	COG3132	S
add	0.423175339	0.074194298	adenosine deaminase	COG1816	F
acnA	0.423072194	0.042553854	aconitate hydratase 1	COG0065	E
pgaD	0.422868533	0	PGA biosynthesis protein	NF	NA
purN	0.422844605	0	phosphoribosylglycinamide formyltransferase 1	COG0299	F
diaA	0.422804016	0.036177573	DnaA initiator-associating protein DiaA	NF	NA
birA	0.422610361	0.031052178	bifunctional protein [includes: biotin operon repressor; biotin-[acetyl-CoA-carboxylase]synthetase]	COG4285	R
cobT	0.422533125	0.170365615	Nicotinate-nucleotide--dimethylbenzimidazole phosphoribosyltransferase	NF	NA
radC	0.422484804	0.065338041	DNA repair protein RadC	NF	NA
hsrA	0.422447321	0.05191681	major facilitator superfamily protein	COG2814	G
sfsA	0.422224078	0.081119201	sugar fermentation stimulation protein	NF	NA
icaB	0.4222041	0.11073896	putative polysaccharide deacetylase	NF	NA
speC_1	0.422145864	0.082459491	Ornithine decarboxylase	NF	NA
ycjF	0.422057739	0.012910463	putative inner membrane protein	NF	NA
group_3226	0.421779776	0.099964484	putative voltage gated chloride channel protein	NF	NA
ycdU	0.42144811	0	inner membrane protein	NF	NA
queE	0.421426896	0.016842053	7-carboxy-7-deazaguanine synthase; queosine biosynthesis	COG3759	S
modA	0.421409148	0.06640889	molybdate transporter periplasmic protein	COG4588	M
sppA	0.421279014	0.03271341	signal peptide peptidase SppA, 67K type	NF	NA
lrp_2	0.421154279	0	AsnC family transcriptional regulator	NF	NA
rlmB	0.421125605	0	23S rRNA (guanosine-2'-O-)-methyltransferase rlmB	NF	NA
msrC	0.421044075	0.087974152	putative signal transduction protein	COG3605	T
azr	0.420871978	0.058680437	putative NADPH-dependent FMN reductase	COG0431	C
rsmF	0.42086779	0.093165717	ribosomal RNA small subunit methyltransferase F	COG0144	J
group_3904	0.420615829	0.332520577	Fimbrial protein	COG3539	N
flgH	0.420581637	0	flagellar basal body L-ring protein	NF	NA
pqiB	0.420566182	0.027130416	paraquat-inducible protein B	NF	NA
rumB	0.420516632	0.044752204	23S rRNA (uracil-5-)-methyltransferase	COG4123	J
bssR	0.420512185	0	biofilm formation regulatory protein BssR	NF	NA
kch	0.420347642	0.06942487	voltage-gated potassium channel	COG2816	F
ycbR	0.420049	0.068128147	periplasmic pilin chaperone	NF	NA
phnC	0.419962919	0.077224162	phosphonate ABC transporter ATPase	COG3638	P
lldR	0.419932983	0.068162748	DNA-binding transcriptional repressor LldR	COG1802	K
lon	0.419796736	0	DNA-binding ATP-dependent protease La	COG1750	R
truD	0.419771113	0.06550176	tRNA pseudouridine synthase D	NF	NA
mngR	0.419641496	0	DNA-binding transcriptional repressor MngR	COG1802	K
dmsD	0.419619481	0.05124804	anaerobic dimethyl sulfoxide reductase maturation protein (twin-arginine leader-binding protein)	COG3381	O
yadB	0.419505268	0.066799313	glutamyl-Q tRNA(Asp) synthetase	COG0008	J
sapB_2	0.419200725	0	magnesium transporter ATPase	NF	NA
yjeA	0.419183046	0	lysyl-tRNA synthetase	COG0017	J
wzb	0.419160494	0	protein-tyrosine-phosphatase	COG0394	T
slp_1	0.418624909	0	putative lipoprotein	COG3065	M
yicH	0.41823461	0.148491757	AsmA family protein	COG2982	M
prlC	0.418092194	0.007519088	oligopeptidase A	COG0339	E
group_9777	0.418008287	0.172280224	xanthine dehydrogenase accessory factor	NF	NA
dld	0.417930127	0.023454356	D-lactate dehydrogenase	NF	NA
hdhA	0.41789693	0.036472183	7-alpha-hydroxysteroid dehydrogenase	COG3347	G
sanA	0.417696081	0	vancomycin sensitivity SanA protein	COG0295	F
gpmA	0.417633076	0	phosphoglyceromutase	NF	NA
cyaA	0.417424941	0.019208593	adenylate cyclase	COG3072	F
hemN_2	0.417356862	0.04187065	coproporphyrinogen III oxidase	COG3721	P
ybaE	0.417334561	0	bacterial extracellular solute-binding protein, family 5	COG4533	K
flhD	0.417228541	0	transcriptional activator FlhD	NF	NA
sufC	0.416629822	0.054800815	cysteine desulfurase	COG0396	O
proV_2	0.416437448	0.0145246	glycine betaine/L-proline ABC transporter ATP-binding protein	COG4175	E
dcuC	0.416413379	0	C4-dicarboxylate transporter DcuC	COG3069	C
emtA	0.415967547	0.100776928	membrane-bound lytic murein transglycosylase E	NF	NA
group_2840	0.415754317	0.204324647	putative esterase	COG0400	R
efeU	0.415315806	0.020652608	ferrous iron permease	NF	NA
cof_2	0.415043302	0	sugar phosphatase	COG3769	G
yfiC	0.414814725	0.136946927	tRNA (adenine-N(6)-)-methyltransferase	COG4123	J
gcvP	0.41475617	0.034648925	glycine dehydrogenase	NF	NA
nhoA	0.414650523	0.189130002	Putative N-hydroxyarylamine O-acetyltransferase	NF	NA
bcr	0.414626768	0.028064057	bicyclomycin resistance protein	COG2814	G
frdA	0.414371753	0	fumarate reductase flavoprotein subunit	COG0029	H
garL	0.414134216	0	2-dehydro-3-deoxyglucarate aldolase	NF	NA
scpC	0.414082659	0.068257355	putative acetyl-CoA hydrolase/transferase	NF	NA
xylG	0.414057749	0.025382375	D-xylose transport ATP-binding protein XylG	COG5618	S
argS	0.413833994	0.026830512	arginyl-tRNA synthetase	COG0018	J
narJ	0.413719895	0.083985969	respiratory nitrate reductase 1 subunit delta	NF	NA
gltD_1	0.413559457	0.056571853	pyridine nucleotide-disulfide oxidoreductase	COG1232	H
folE	0.413432092	0	GTP cyclohydrolase I FolE	COG0302	H
pepP	0.413040965	0.060974225	proline aminopeptidase II	COG0006	E
garR_3	0.412681078	0.085270386	putative phosphogluconate dehydrogenase	COG3395	S
yahJ	0.412408242	0.026240019	deaminase	COG0402	FR
prfH	0.412163935	0.039929132	peptide chain release factor-like protein	NF	NA
rpsB	0.411452173	0.20153468	30S ribosomal protein S2	COG4775	M
aceA	0.41120239	0	isocitrate lyase	COG2224	C
trmA	0.411111041	0.01177347	tRNA (uracil-5)-methyltransferase	COG4123	J
appC	0.410731191	0.016624359	cytochrome bd-II oxidase subunit I	NF	NA
yhdN_2	0.410730019	0.153449209	conserved protein, DUF1992 family	NF	NA
ylbB	0.410688655	0.12537292	allantoate amidohydrolase	COG3195	F
virK	0.410481843	0	virulence protein	NF	NA
ecfA1_2	0.410409867	0.1436078	ABC transporter ATP-binding protein	COG3842	E
napF	0.41039375	0	ferredoxin-type protein	COG2768	S
vacJ	0.410143181	0	lipoprotein	NF	NA
ycjS	0.409804312	0.072530055	oxidoreductase, NADH-binding	COG3132	S
xdhC	0.409690261	0	xanthine dehydrogenase iron-sulfur-binding subunit	COG2080	C
group_23572	0.409466091	0.063350977	esterase	NF	NA
yddL	0.409376443	0	outer membrane porin	COG3203	M
btuE	0.409001122	0	vitamin B12 transport periplasmic protein (putative glutathione peroxidase)	NF	NA
yeaH	0.40897125	0	putative cytoplasmic protein	COG2718	R
cmoA	0.408961158	0	protein YecO	COG4106	C
trxA	0.408853751	0	thioredoxin	NF	NA
lpp_2	0.408470953	0.085918741	putative lipoprotein	NF	NA
yhgA	0.408266404	0.099682222	putative transposase	NF	NA
cbpA	0.408237136	0.152252036	curved DNA-binding protein	COG5407	U
yjcC_1	0.408162718	0.066316312	putative signal transduction protein	COG4943	T
topA_1	0.408070153	0.009806657	DNA topoisomerase I	COG0551	L
nuoC	0.407913065	0	NADH-quinone oxidoreductase subunit C/D	COG0649	C
group_22818	0.407905671	0	putative aminotransferase	COG3977	E
yciN	0.407794564	0	protein	NF	NA
ybaN	0.407645029	0	inner membrane protein	NF	NA
melA	0.407559238	0.035352083	alpha-galactosidase	NF	NA
atpF	0.40755278	0	membrane-bound ATP synthase F0 sector subunit b	COG0055	C
yfcI	0.407473629	0.150295414	transposase	NF	NA
arnD	0.407445406	0.106025358	putative polysaccharide deacetylase	NF	NA
yfeX	0.407190882	0	putative peroxidase	NF	NA
gltD_2	0.407130923	0.022017935	glutamate synthase (NADPH) small subunit	COG3634	V
srlB	0.407118958	0.153812729	glucitol/sorbitol-specific PTS system EIIA component	NF	NA
yiaB	0.406941045	0.271898893	inner membrane protein	COG4682	S
purH	0.406700709	0.039639188	bifunctional phosphoribosylaminoimidazolecarboxamide formyltransferase/IMP cyclohydrolase	COG0299	F
hofB	0.406640803	0.142938074	protein transport protein HofB	COG2804	NUW
ygdB	0.406459014	0.240693061	protein	NF	NA
sgbE	0.406148611	0.065090109	L-ribulose-5-phosphate 4-epimerase	COG0235	G
sdhB	0.406036144	0	succinate dehydrogenase	COG0479	C
group_5471	0.405818541	0.055493161	TetR family transcriptional regulator	NF	NA
ppsA	0.405586718	0.006352098	phosphoenolpyruvate synthase	COG3412	T
hns	0.405482067	0	H-NS histone family protein	NF	NA
xylA	0.40531486	0.034541165	D-xylose isomerase	COG4952	M
araG	0.404918336	0.028004414	L-arabinose transporter ATP-binding protein	COG5618	S
mtfA_2	0.404838959	0	putative RNA 2'-O-ribose methyltransferase	NF	NA
yraI	0.404375683	0.30325784	periplasmic pilin chaperone (lpfB-like)	NF	NA
xthA	0.403868227	0.07501545	exonuclease III	COG3021	R
yoeB	0.403469489	0	toxin	NF	NA
fdx	0.403388979	0.04796568	ferredoxin	COG3383	R
ycdT_1	0.403275862	0.035811456	putative signal transduction protein	COG3706	TK
dsbA	0.403242684	0	thiol:disulfide interchange protein	COG1934	M
msbB	0.403145721	0	Lipid A biosynthesis (KDO)2-(lauroyl)-lipid IVA acyltransferase	COG1560	I
nudK	0.403059588	0.108367014	NUDIX-family hydrolase	NF	NA
ppdC	0.402965987	0.200687321	prepilin peptidase-dependent protein C	COG4967	NW
ybeT	0.402771381	0.030341743	outer membrane protein	COG2706	G
yfjG	0.402642603	0.036837603	putative oligoketide cyclase/lipid transport protein	NF	NA
yceD	0.401862391	0	conserved protein, DUF177 family	COG1399	S
group_7006	0.401852551	0.03217889	SpoVR family protein	COG2719	D
acrE	0.401701504	0.034876557	acriflavine resistance protein E	NF	NA
group_24043	0.401299717	0	membrane protein YjeT	NF	NA
luxS	0.401160813	0.083411222	S-ribosylhomocysteinase	COG1854	T
trmB	0.401013873	0	tRNA (guanine-N(7)-)-methyltransferase	NF	NA
glpG	0.400426961	0.059877722	rhomboid intramembrane serine protease	NF	NA
yhjB	0.400373207	0	transcriptional regulator	COG2909	K
bioA	0.400002628	0.098901	adenosylmethionine-8-amino-7-oxononanoate aminotransferase	COG4992	E
gadX	0.399956712	0.219509412	AraC family transcriptional regulator	COG2169	L
pabB	0.399713259	0.145124729	para-aminobenzoate synthase component I	COG0147	EH
napB	0.399618513	0.098629993	citrate reductase cytochrome c-type subunit	NF	NA
uspD	0.399525284	0.057705577	universal stress protein D	NF	NA
group_7408	0.399341287	-293.4439858	Protein of unknown function (DUF2629)	NF	NA
ygjV	0.398572504	0.049256929	inner membrane protein	NF	NA
yibI	0.398078199	0.198188368	inner membrane protein	NF	NA
leuS	0.398032453	0.013629475	leucyl-tRNA synthetase	COG0495	J
paaD	0.397329842	0.149226802	Phenylacetic acid degradation protein paaD	NF	NA
ompX_2	0.397101379	0	outer membrane protein X	COG3637	M
mprA	0.396647085	0	MarR-family transcriptional repressor	COG5573	R
djlA	0.396353792	0.037938745	Dna-J like membrane chaperone protein	COG5407	U
cdgR	0.396044062	0.213103482	putative diguanylate phosphodiesterase	NF	NA
ulaG	0.395940742	0.020504081	L-ascorbate 6-phosphate lactonase	NF	NA
group_2536	0.395939539	0	hypothetical protein	NF	NA
bssS	0.39547323	0.386861614	biofilm formation regulatory protein BssS	NF	NA
puuD	0.395221743	0.061039854	gamma-glutamyl-gamma-aminobutyrate hydrolase	NF	NA
lolA	0.394658922	0	outer-membrane lipoprotein carrier protein	COG2834	M
ydcO	0.394015209	0.143077743	putative benzoate transporter	COG3135	Q
yeeN	0.39353865	0.037733885	putative cytoplasmic protein	NF	NA
yebF	0.392634909	0	putative lipoprotein	NF	NA
dmlA	0.392507246	0	tartrate dehydrogenase/decarboxylase (D-malate dehydrogenase [decarboxylating])	NF	NA
clpS	0.392487927	0	ATP-dependent Clp protease adaptor protein	NF	NA
rffT	0.392093074	0.142250243	4-alpha-L-fucosyltransferase	NF	NA
torR	0.391189382	0.018802894	two-component response regulator	COG4565	KT
ebgC	0.391082949	0	evolved beta-galactosidase subunit beta	NF	NA
bcp	0.389981212	0	thioredoxin-dependent thiol peroxidase	NF	NA
group_4762	0.389018204	0.098335208	putative cytoplasmic protein	NF	NA
rpsV	0.388964323	0	30S ribosomal subunit S22	NF	NA
caiF	0.388728801	0.135842208	transcriptional activator	NF	NA
adiY	0.388691031	0	AraC family transcriptional regulator	COG3449	L
amyA	0.388002472	0.030495179	alpha-amylase	NF	NA
group_9939	0.387826367	0	hypothetical protein	NF	NA
ybjI	0.386744627	0.094294952	putative hydrolase	COG3769	G
nudJ	0.386002512	0.094747851	putative NUDIX-family hydrolase	COG2816	F
cynT	0.385776682	0	carbonic anhydrase	COG0288	P
yhdY	0.384089131	0.151060407	ABC transporter permease	COG4597	E
yrbL	0.383549776	0.044762504	protein	NF	NA
flgD	0.383015168	0	basal-body rod modification protein FlgD	COG1843	N
trmJ	0.382944802	0.068180965	putative RNA methyltransferase	NF	NA
wcaI	0.382409739	0.05478536	putative colanic acid biosynthesis glycosyl transferase	NF	NA
yjhT	0.382219727	0.104061195	N-acetylneuraminic acid mutarotase	NF	NA
group_5783	0.38212106	0	hypothetical protein	NF	NA
menD	0.381809082	0.077753177	2-succinyl-5-enolpyruvyl-6-hydroxy-3- cyclohexene-1-carboxylate synthase	NF	NA
mazE	0.381709203	0	antitoxin MazE	COG2336	T
mdtJ	0.381134685	0	multidrug resistance protein	COG2076	V
tibA_1	0.380871006	0	autotransporter	COG3468	MU
dkgB	0.380844664	0.155876856	2,5-diketo-D-gluconic acid reductase B	COG4989	R
smp	0.380625846	0	Smp protein precursor	COG3726	S
rbsC_1	0.380115983	0.105796308	ABC transporter permease	COG4158	R
rimM	0.380115967	0	16S rRNA-processing protein RimM	NF	NA
allD	0.379394133	0	ureidoglycolate dehydrogenase	COG2055	C
ygbA	0.378489217	0.158770979	protein	NF	NA
cbrB	0.378355498	0.292574606	inner membrane protein	NF	NA
etfA	0.377726686	0.120887158	putative electron transfer flavoprotein subunit alpha	COG1773	C
yhfW	0.376506198	0.154111082	metalloenzyme superfamily protein	COG3635	G
mepA	0.376010686	0.065141777	penicillin-insensitive murein endopeptidase	NF	NA
yoaC	0.375528857	0.12263153	protein	NF	NA
yhiN	0.375312236	0.108516854	oxidoreductase with FAD/NAD(P)-binding domain	COG3573	R
bglH_1	0.37495763	0.14938381	glycoside hydrolase family protein	COG3664	G
trpE	0.373333633	0.061755999	anthranilate synthase component I	COG0147	EH
yvdM	0.372730141	0.155323843	beta-phosphoglucomutase	NF	NA
pflC	0.371613667	0.099882468	pyruvate formate lyase II activase	NF	NA
ygdR_1	0.370712609	0	lipoprotein	NF	NA
ygdR_2	0.369511273	0	putative lipoprotein	NF	NA
fimD_2	0.368677772	0.051799108	outer membrane usher protein FimD	NF	NA
group_3896	0.368670141	0.057213265	CRISPR-associated protein	NF	NA
aroD	0.368461095	0.144766239	3-dehydroquinate dehydratase	COG0128	E
trpA	0.368316948	0.056494855	tryptophan synthase alpha chain	COG0159	E
yidI	0.368255042	0.128532564	inner membrane protein	NF	NA
hemK	0.368156984	0.102529242	protein methyltransferase hemk (protein-glutamine N methyltransferase)	COG2890	J
ubiH	0.368057326	0.091382287	2-octaprenyl-6-methoxyphenol hydroxylase	NF	NA
ypeB	0.367522162	0	protein	COG3530	S
fic	0.36601498	0.078119988	cell filamentation protein	COG2184	T
chbG	0.36577357	0.127698702	putative chitobiose-phosphate hydrolase	COG3394	S
qor	0.365664193	0.018654836	quinone oxidoreductase, NADPH-dependent	NF	NA
yegX	0.365402817	0.122609378	1,4-beta-N-acetylmuramidase	COG3757	M
yhjK	0.365323114	0.010615061	putative diguanylate cyclase	COG3300	T
nudF	0.364461395	0	ADP-ribose pyrophosphatase	COG2816	F
group_7350	0.363848905	0.064861115	sterol-binding domain-containing protein	COG3165	H
pptA	0.363180292	0	4-oxalocrotonate tautomerase	NF	NA
yjcB	0.363106718	0	inner membrane protein	NF	NA
csdA_2	0.362734205	0.141602968	radical SAM superfamily protein	NF	NA
ycgX	0.362367172	0.076529465	protein	COG5562	S
rsmB	0.361669805	0.064899581	ribosomal RNA small subunit methyltransferase B	COG0144	J
rtcB_2	0.360489706	0.166733207	RtcB protein	NF	NA
hyfI	0.358576903	0.218789908	hydrogenase-4 subunit I	COG3260	C
lysC	0.358204216	0.021471316	lysine-sensitive aspartokinase III	COG0460	E
fucK	0.357997104	0.109698901	L-fuculokinase	COG4806	G
cybB	0.35714645	0.083117095	cytochrome b561	COG2353	R
yhfZ	0.356966316	0.038128183	amino acid transporter	NF	NA
group_6862	0.356913279	0.106182063	DTW domain-containing protein	COG3148	S
yedW	0.356718195	0.091137386	transcriptional regulatory protein YedW	COG4565	KT
cynR_2	0.356504634	0.146859821	HTH-type transcriptional regulator cynR	NF	NA
yfhL	0.356057295	0.081576141	4Fe-4S binding protein	COG2768	S
gidA	0.35526931	0	glucose-inhibited division protein A	COG5158	NA
norR	0.354870745	0.079691509	putative two-component transcriptional regulator	COG3829	KT
cmpR	0.354250669	0.080435901	LysR family transcriptional regulator	NF	NA
slt	0.354109763	0.015204631	murein transglycosylase	NF	NA
group_4763	0.353660591	0.110211306	putative fimbrial protein	NF	NA
kipI	0.353597232	0	putative allophanate hydrolase subunit 1	COG1984	E
ycfT	0.353030812	0.151954685	putative acyltransferase	COG4763	S
yciH	0.352640081	0.057813305	translation initiation factor Sui1	NF	NA
yjjL	0.351997559	0.133868516	major facilitator superfamily protein	COG2814	G
yiiM	0.350596098	0.050251488	MOSC domain-containing protein	NF	NA
zraP	0.350583508	0.075560048	zinc resistance protein	COG3678	O
ykgB	0.349454997	0.08158266	inner membrane protein	COG3059	S
fieF	0.348348207	0	ferrous-iron efflux pump	COG0053	P
yecG	0.348197926	0.131982294	universal stress protein UspC	NF	NA
yqjH	0.347207609	0.153839408	siderophore-interacting protein	NF	NA
cusB	0.34708807	0.054046783	cation efflux system protein	NF	NA
cynR_1	0.346771523	0	LysR family transcriptional regulator	NF	NA
ykgA	0.346491614	0.187431618	Putatve transcriptional regulator ykgA	COG3449	L
pepT	0.346486279	0.12952128	peptidase T	COG1473	R
hisI	0.346361868	0.053385959	histidine biosynthesis bifunctional protein [includes phosphoribosyl-AMP cyclohydrolase;phosphoribosyl-ATP pyrophosphatase]	COG0139	E
mtgA	0.345965693	0.070561728	monofunctional biosynthetic peptidoglycan transglycosylase	COG5009	M
lptF_1	0.345217348	0.097473785	putative permease	COG0795	MN
livM	0.344596588	0.024379974	high-affinity branched-chain amino acid ABC transporter permease	COG4177	E
fliH	0.343980492	0.086513109	flagellar assembly protein H	NF	NA
ynbC	0.343584164	0.14188253	putative hydrolase	COG1647	Q
rnfC	0.342690161	0.085441649	putative transport protein	COG4656	C
yeaD	0.342417688	0.069316054	putative aldose 1-epimerase	NF	NA
group_3928	0.340719745	0.19144393	putative fimbrial assembly protein	NF	NA
yfiH	0.340480255	0.193089275	putative inner membrane protein	NF	NA
ebgA	0.340461898	0.068031628	cryptic beta-D-galactosidase subunit alpha	NF	NA
fliA	0.339656315	0	RNA polymerase sigma factor for flagellar operon	NF	NA
iaaA	0.338943282	0.136010615	putative L-asparaginase	NF	NA
efeB	0.338608711	0.057985158	putative peroxidase	NF	NA
yeiA	0.335480791	0.049312465	dihydropyrimidine dehydrogenase	COG0167	F
epsG	0.333743735	0	general secretion pathway protein G precursor (epsG-like)	COG4968	NW
ileS	0.333017886	0.024225259	isoleucyl-tRNA synthetase	COG0060	J
entA	0.332621374	0.054343886	2,3-dihydroxybenzoate-2,3-dehydrogenase	COG3347	G
yfcG	0.332258142	0.05274326	putative glutathione S-transferase	NF	NA
rstB	0.331829055	0.06382725	two component sensor kinase	COG4191	T
rdgB	0.331770514	0.111050419	deoxyribonucleotide triphosphate pyrophosphatase	COG0127	F
manA	0.331540246	0.0592487	mannose-6-phosphate isomerase	NF	NA
ribB	0.330210479	0	3,4-dihydroxy-2-butanone 4-phosphate synthase	NF	NA
draG	0.329729722	0.066407002	putative ADP-ribosylglycohydrolase	NF	NA
exo	0.329626283	0	5'-3' exonuclease	COG0749	L
zipA	0.329215774	0.115462279	cell division protein ZipA	NF	NA
ygaV	0.328789455	0	ArsR family transcriptional regulator	COG3398	K
ubiG	0.327970763	0.056495942	3-demethylubiquinone-9 3-methyltransferase	COG4976	R
group_23410	0.327704979	0.049078824	putative protease	COG3591	E
argK	0.327352689	0.136226672	LAO/AO transport system kinase	NF	NA
fepG	0.326742534	0.071893214	ferric enterobactin transport protein	COG4779	P
gspK	0.325316073	0.046866752	type II secretion system protein K	COG3156	U
ygfJ	0.325300771	0.180485266	CTP:molybdopterin cytidylyltransferase	NF	NA
ybgF	0.324802717	0.111314309	putative tetratricopeptide repeat exported protein	COG4105	M
yqhD	0.323895003	0.043153148	putative alcohol dehydrogenase	COG0371	C
ydhI	0.323155281	0	inner membrane protein	NF	NA
yjgH	0.322875542	0.061653795	putative endoribonuclease	NF	NA
rhaB	0.322767636	0.12356669	rhamnulokinase	COG4806	G
nlpA	0.322506778	0.026503489	lipoprotein-28	NF	NA
rumA	0.322111678	0.140656589	23s rRNA (uracil-5-)-methyltransferase	COG4123	J
rnfD	0.321319325	0.094107097	electron transport complex protein	COG4658	C
malS	0.321108644	0.185894744	alpha-amylase	COG3280	G
hisS	0.321016744	0	histidyl-tRNA synthetase	COG0124	J
rsd	0.320438046	0	regulator of sigma D	COG3160	K
ypdC_3	0.320425205	0.23796114	AraC family transcriptional regulator	COG2169	L
group_5539	0.319900157	0.099613096	type II secretion system lipoprotein	NF	NA
lplA	0.319842351	0.084762034	hypothetical protein/lipoate-protein ligase A fusion protein	COG0095	H
fabG_1	0.319588923	0.111081413	putative short-chain dehydrogenase	COG3347	G
dam	0.319136037	0.058005082	DNA adenine methylase	COG0338	L
hslU	0.318933102	0.041680239	ATP-dependent hslVU protease ATP-binding subunit HslU	COG1734	J
fimF_2	0.318369932	0.118180028	FimF protein	COG3539	N
ynjC	0.317721067	0.157437612	ABC transporter permease	NF	NA
asnA	0.316575972	0.063172004	aspartate--ammonia ligase (asparagine synthetase A)	NF	NA
gmr_2	0.316092117	0.079016418	putative signal transduction protein	COG3300	T
yaeQ	0.315210765	0.087457508	YaeQ family protein	COG4681	S
yihP	0.314993373	0.01509783	putative transporter	NF	NA
fsaA	0.313624497	0.114580161	fructose-6-phosphate aldolase	COG0176	G
fruA	0.313234223	0	PTS system fructose-specific transporter subunit IIBC	NF	NA
group_23801	0.313007867	0.056404705	Protein of unknown function (DUF1198)	NF	NA
ycdC	0.312618389	0.070557724	transcriptional regulator YcdC	NF	NA
ybhB	0.312558297	0.041676667	putative phosphatidylethanolamine-binding protein	COG1881	R
group_7227	0.312240612	0.153086752	putative cytoplasmic protein	NF	NA
ybaL	0.3121519	0.050013826	putative transport protein	COG4651	P
wcaD	0.312150989	0.033457442	colanic acid biosynthesis protein	NF	NA
lptC	0.311697238	0	putative organic solvent tolerance protein	COG3117	M
aslB	0.311227783	0.085448081	arylsulfatase	COG5014	R
yncE	0.311146792	0.031000561	putative receptor	COG4257	V
sbcC	0.310861665	0.102726315	exonuclease, dsDNA, ATP-dependent	COG0419	L
eutQ	0.309646993	0.039012301	ethanolamine utilization protein	COG4766	E
rna	0.309530891	0.101261597	ribonuclease I	COG3719	J
ybjJ	0.309155476	0.026713965	DEOR-type transcriptional regulator	COG2814	G
group_1640	0.308516742	0.09420302	AMP-binding protein	COG0236	IQ
flgK	0.308435223	0.070487588	flagellar hook-associated protein 1	NF	NA
lsrA	0.308291462	0.212883261	ABC transporter ATP-binding protein	COG3842	E
maa	0.308157144	0.151200488	maltose O-acetyltransferase	COG0110	R
sdiA	0.307217063	0.136190487	DNA-binding transcriptional activator SdiA	COG2909	K
hcaD	0.306804407	0.214891544	3-phenylpropionate dioxygenase ferredoxin--NAD(+) reductase component	COG2210	C
dgoA	0.305998036	0.101507477	2-dehydro-3-deoxy-6-phosphogalactonate aldolase	NF	NA
yebW	0.304977447	0.109780467	protein	NF	NA
recX	0.304856218	0	regulatory protein	COG2137	O
hyfF	0.304811272	0.074472828	hydrogenase 4, membrane subunit HyfF	COG2111	P
xylH	0.304057333	0	xylose transport system permease XylH	COG4158	R
ynjB	0.303061101	0.131772171	ABC transporter substrate-binding protein	COG4134	R
ylbF	0.302895044	0.116630696	putative carboxylase	NF	NA
group_4038	0.302281008	0.062306502	ankyrin	COG0235	G
hscA	0.301800825	0.01230752	chaperone protein HscA	COG4820	E
yajR	0.301450016	0.034923292	transport protein YajR	COG2814	G
yhjV	0.301441139	0.121929283	transport protein YhjV	NF	NA
rnhB	0.301344665	0.099846051	ribonuclease HII	NF	NA
yedV	0.301328143	0.089910482	two-component sensor kinase	COG5278	T
prpR	0.301243929	0.085122665	propionate catabolism operon regulatory protein	COG3829	KT
cdsA	0.301010161	0	CDP-diglyceride synthase	COG4589	R
mviN	0.300440932	0	integral membrane protein MviN	NF	NA
coaBC	0.300378042	0.038330005	bifunctional phosphopantothenoylcysteine decarboxylase/phosphopantothenate synthase	COG0452	H
smg	0.299169991	0.117256353	protein Smg	COG2922	S
ulaD	0.298880574	0	3-keto-L-gulonate-6-phosphate decarboxylase	NF	NA
ygeR	0.298850281	0	lipoprotein ygeR	COG4942	D
gfcA	0.298223475	0.214052172	inner membrane protein	NF	NA
rplB	0.29813622	0	50S ribosomal protein L2	COG0090	J
hcaR_2	0.29804214	0.078210429	LysR family transcriptional regulator	NF	NA
phoQ	0.298017003	0	two-component sensor kinase	COG4191	T
ccmF_1	0.297711755	0	cytochrome C-type biogenesis protein	COG3088	CO
crl	0.297555375	0	sigma factor-binding protein crl (curlin genes transcriptional activator)	NF	NA
bglH_2	0.297437714	0.058009583	outer membrane protein YieC	COG4580	G
ybl1	0.296791604	0.094061592	ybl1	NF	NA
sodA	0.296685649	0	Mn dependent superoxide dismutase	NF	NA
yehC	0.295903953	0.044185513	putative periplasmic pilin chaperone	NF	NA
basR	0.29557713	0	DNA-binding transcriptional regulator BasR	COG4565	KT
norW	0.295563969	0.137673935	nitric oxide reductase FlRd-NAD(+) reductase	COG2210	C
group_2052	0.295302245	0.187950924	alanine racemase like protein	NF	NA
clcB	0.294915908	0.054913171	voltage-gated ClC-type chloride channel	NF	NA
group_4495	0.294778242	0	putative Fe-S protein	COG3313	R
deoA	0.294532692	0	thymidine phosphorylase	COG0213	F
yfgG	0.294102525	0	protein	NF	NA
mobA	0.294049409	0.155788342	molybdopterin-guanine dinucleotide biosynthesis protein MobA	COG1763	H
yeeO	0.29338825	0.015049142	multidrug efflux system	NF	NA
frvB	0.293265947	0	PTS system subunit IIC	NF	NA
ygfI	0.293227971	0	DNA-binding transcriptional regulator	NF	NA
rsmD	0.293083015	0	16S rRNA m(2)G966-methyltransferase	COG4123	J
bioC	0.292611363	0.067778731	biotin biosynthesis protein BioC	COG4106	C
eutD	0.292439737	0.026606167	ethanolamine utilization protein	NF	NA
gspE	0.292240326	0.025582156	type II secretion system protein E	COG2804	NUW
ophA1	0.291812082	0.184828644	putative oxidoreductase	COG3217	R
fhuF	0.289920327	0.101172427	ferric iron reductase protein	COG4114	P
fliL	0.289464487	0.143539682	flagellar protein FliL	NF	NA
ompA	0.289388284	0.148478662	outer membrane protein A	COG2885	M
cutF	0.288759807	0.062759538	copper homeostasis protein (lipoprotein nlpE)	NF	NA
caiD	0.288526052	0.060366587	carnitinyl-CoA dehydratase	NF	NA
cmr	0.287962827	0.097734615	multidrug translocase mdfA	COG2814	G
ypaA	0.2875167	0.181072607	transposase YhgA family protein	NF	NA
yraR	0.287303859	0.099253857	nucleoside-diphosphate-sugar epimerase	NF	NA
plaP	0.286832879	0	putative amino acid permease	COG0833	E
pflD	0.286724712	0.068441959	formate acetyltransferase 2	NF	NA
yohD	0.286577346	0	DedA family membrane protein	NF	NA
sulA	0.286050602	0.066548257	SOS cell division inhibitor	COG5404	D
yccR	0.285753714	0	putative DNA transformation protein with TfoX domain	COG3070	K
phnB	0.285651399	0.072399523	PhnB protein	COG3795	S
edd	0.285523874	0	phosphogluconate dehydratase	COG0129	EG
rodZ	0.285479183	0.077342509	putative regulatory protein	COG1426	D
glcG	0.285410494	0	protein GlcG	NF	NA
ybjD	0.284948948	0.023616412	nucleoside triphosphate hydrolase domain	COG4637	R
ytfJ_1	0.284908011	0	transcriptional regulator	COG3054	R
ygaW	0.284851964	0	inner membrane protein	NF	NA
ptsN	0.284843975	0	PTS system transporter subunit IIA-like nitrogen-regulatory protein PtsN	NF	NA
yjeH	0.284729222	0.042195011	inner membrane protein YjeH	NF	NA
slmA	0.284543568	0	nucleoid occlusion protein	NF	NA
hemL	0.283832188	0.027050276	glutamate-1-semialdehyde 2,1-aminomutase	COG0001	H
hybD	0.283817241	0.079723241	hydrogenase 2 maturation protease	NF	NA
rluC	0.283805193	0	23S rRNA pseudouridylate synthase C	NF	NA
supH	0.282968418	0.158993802	putative hydrolase	COG3769	G
ramA	0.28294262	0.138454424	putative carbon-nitrogen hydrolase	NF	NA
ychJ	0.282771022	0.117673518	SEC-C motif domain-containing protein	COG3318	S
ispA	0.282715944	0.057355337	geranyltranstransferase	COG0142	H
agaI	0.282608302	0.16692059	putative galactosamine-6-phosphate isomerase	NF	NA
srlE	0.282595143	0.044657156	glucitol/sorbitol-specific PTS system EIIB component	COG3732	G
eutK	0.282368855	0.092465762	ethanolamine utilization protein EutK	COG4577	QC
phoR	0.282233285	0.05698894	phosphate regulon two-component system, sensor kinase	COG5278	T
gppA	0.281642564	0.042402203	guanosine pentaphosphate phosphohydrolase	NF	NA
ygdK	0.281493283	0.148661623	putative Fe-S metabolism associated protein	NF	NA
ribH	0.281468151	0	6,7-dimethyl-8-ribityllumazine synthase	NF	NA
pgsA	0.281037792	0.082326198	CDP-diacylglycerol--glycerol-3-phosphate 3-phosphatidyltransferase	NF	NA
hdeD	0.280930545	0	putative acid resistance protein	COG3247	S
argR	0.28087752	0	arginine repressor	NF	NA
kefA	0.280844147	0.013889605	potassium efflux protein	NF	NA
nikR	0.280677531	0.015142374	nickel responsive regulator	NF	NA
mug	0.28054575	0	G/U mismatch-specific DNA glycosylase	COG3663	L
pspA	0.2801822	0.04391798	phage shock protein A	NF	NA
iraP	0.279918128	0.134817614	anti-RssB factor	NF	NA
malY	0.279772199	0.073200741	protein MalY [includes: cystathionine beta-lyase; maltose regulon modulator]	COG3977	E
yhcO	0.279652726	0.137008647	barnase inhibitor	NF	NA
cheW	0.279571742	0	chemotaxis protein	NF	NA
ycdH	0.279551322	0	oxidoreductase, flavin:NADH component	NF	NA
qseE	0.279330263	0.005261762	sensor-like histidine kinase YfhK	COG5278	T
ybgA	0.278897386	0.08168738	photoreactivation-associated protein	COG1683	S
appA_1	0.278760964	0.062042148	ABC transporter substrate-binding protein	COG4166	E
htrB_2	0.278625192	0	lipid A biosynthesis lauroyl acyltransferase	COG1560	I
ompW	0.278321497	0.009225185	outer membrane protein W	COG3047	M
ddlA	0.27832115	0.027082618	D-alanine--D-alanine ligase	COG0026	F
yjeM	0.277940029	0.090190572	transporter	NF	NA
gltP	0.277681345	0.027546834	glutamate/aspartate:proton symporter	NF	NA
sotB	0.27764872	0.010807601	sugar efflux transporter	COG2814	G
iscA	0.277186833	0	iron-sulfur cluster assembly protein	NF	NA
rpoN	0.276846326	0	RNA polymerase sigma-54 factor (sigma-N)	COG1508	K
asd	0.27649599	0	aspartate-semialdehyde dehydrogenase	COG0136	E
nadD	0.276370496	0	nicotinic acid mononucleotide adenylyltransferase	NF	NA
syd	0.276252749	0	putative SecY-interacting protein	NF	NA
yjdC	0.2761992	0	putative transcriptional regulator	COG4232	O
dcd	0.275890484	0	2'-deoxycytidine 5'-triphosphate deaminase	NF	NA
trmD	0.275678036	0	tRNA (guanine-1-)-methyltransferase	COG0336	J
queC	0.27503699	0.032281868	queuosine biosynthesis protein QueC	COG1606	R
group_7513	0.274447012	0	lipoprotein	NF	NA
sufI	0.274207441	0	SufI protein	NF	NA
lacY_2	0.27417355	0	lactose permease	COG4289	S
modC	0.273791569	0.043661482	molybdenum ABC transporter ATP-binding protein	COG4148	P
ybdR	0.273698127	0	oxidoreductase, Zn-dependent and NAD(P)-binding	NF	NA
yicI_2	0.27361188	0.093317602	putative glycosyl hydrolase	NF	NA
ygeA	0.27353055	0.019919304	putative Asp/Glu/Hydantoin racemase	NF	NA
matC_1	0.272873668	0.061863331	putative fimbrial protein	NF	NA
mdtK	0.272817127	0.039375762	multidrug resistance protein	NF	NA
yahK	0.27246626	0.082585649	putative zinc-binding dehydrogenase	COG0115	EH
cutA	0.272437744	0	divalent cation tolerance protein	NF	NA
ydfH	0.272271355	0	GntR family transcriptional regulator	COG1802	K
lptG_1	0.272055559	0.074174187	putative permease	COG0795	MN
chbR	0.271972048	0	chb operon repressor	COG2169	L
pliG	0.271633376	0.117468179	protein YcgK	NF	NA
fimA_4	0.271358376	0.150868375	fimbrial protein	COG3539	N
fruK	0.271006035	0	1-phosphofructokinase	COG2870	M
sgrR	0.270975619	0.065551483	putative substrate-binding protein	COG4533	K
gatC	0.270903853	0.017062358	galactitol-specific PTS system EIIC component	NF	NA
trkA	0.270878263	0	trk system potassium uptake protein TrkA	COG4651	P
gcvH	0.270842307	0	glycine cleavage system protein H	COG0509	E
yohJ	0.270733066	0	putative effector of murein hydrolase LrgA	COG1380	R
agaD	0.270601345	0	PTS system N-acetylgalactosamine-specific transporter subunit IID	COG3444	G
yaiI	0.270420456	0.076557928	putative cytoplasmic protein	COG1671	S
rof	0.270391698	0.05930629	Rho-binding antiterminator	NF	NA
hemX	0.270337109	0.084765673	putative uroporphyrinogen III C-methyltransferase	COG1587	H
ycbS	0.27030915	0.078905228	outer membrane export usher protein	NF	NA
yejG	0.27001497	0	protein	NF	NA
feoB	0.269919488	0.014957152	ferrous iron transport protein B	COG0370	P
hyaD_1	0.269747016	0.101366157	hydrogenase 1 maturation protease	NF	NA
yceJ	0.269613243	0.1358135	putative cytochrome	COG2353	R
yfgL	0.269154077	0.130404487	putative dehydrogenase	COG4993	G
uppP	0.269096637	0	undecaprenyl pyrophosphate phosphatase	NF	NA
phoH	0.269069994	0.064606253	protein PhoH (phosphate starvation-inducible protein)	COG1875	R
fucU	0.269025769	0	putative fuscose transport/metabolism protein	COG1869	G
aspA	0.268853721	0	aspartate ammonia-lyase	COG0114	C
modH	0.26879302	0	glucosyltransferase MdoH	NF	NA
rhtB	0.268614136	0	homoserine/homoserine lactone efflux protein	NF	NA
ftsA	0.268457709	0	cell division protein FtsA	COG4820	E
eutB	0.268269385	0	ethanolamine ammonia-lyase heavy chain	COG4303	E
holC	0.268266741	0	DNA polymerase III subunit chi	NF	NA
mglA	0.267418206	0.012486013	galactose/methyl galactoside ABC transporter, ATP-binding protein	COG5618	S
fepE	0.267203524	0.104034467	ferric enterobactin transport protein FepE	NF	NA
cydD	0.267198297	0.064847832	ABC transporter ATP-binding protein/permease	COG2274	V
yehR	0.266994873	0.046726738	lipoprotein yehR	COG4808	S
mexR	0.266875783	0.198375525	regulator	NF	NA
aas	0.266823956	0.050998614	Aas bifunctional protein [includes: 2-acylglycerophosphoethanolamin acyltransferase; acyl[acyl-carrier-protein] synthetase	COG1879	G
group_23165	0.266619847	0	Sel1 domain-containing protein	NF	NA
epd	0.26657061	0	erythrose 4-phosphate dehydrogenase	COG0021	G
pstA	0.266542512	0.011799444	phosphate ABC transporter permease	COG0581	P
dctA	0.26638107	0	C4-dicarboxylate transport protein	NF	NA
ybjK	0.266294468	0.097229893	DEOR-type transcriptional regulator	NF	NA
ftsI	0.266287219	0	peptidoglycan synthetase FtsI	COG5009	M
ybaK	0.266116383	0	protein YbaK containing prolyl-tRNA synthetase associated domain	COG2606	J
nikA	0.266078008	0.045245327	nickel ABC transporter, substrate-binding protein	COG4166	E
ndhF	0.266033569	0.065681982	putative FAD binding molybdopterin dehydrogenase	COG4630	F
flhB	0.265559666	0	flagellar biosynthesis protein FlhB	NF	NA
psd	0.265484214	0	phosphatidylserine decarboxylase proenzyme	COG1115	E
fimH_2	0.265270374	0	FimH protein	COG3539	N
ybbJ	0.265080905	0.135749778	nodulation efficiency family protein	NF	NA
yddM	0.264989806	0	putative plasmid maintenance protein	COG3093	V
agaC	0.264860973	0	N-acetylgalactosamine-specific PTS system EIIC component 1	COG3715	G
pitA	0.264852272	0	low-affinity inorganic phosphate transporter	NF	NA
fkpB	0.264501789	0	FkbB-type 16 kD peptidyl-prolyl cis-trans isomerase	NF	NA
ychN	0.264477838	0	putative ACR involved in intracellular sulfur reduction	COG1553	P
carB	0.264257791	0.009079093	carbamoyl-phosphate synthase large subunit	COG0505	EF
yecD	0.264214454	0.04387198	putative isochorismatase	NF	NA
ptsO	0.264198712	0	phosphocarrier protein	COG3412	T
alr	0.263845514	0	alanine racemase	COG3274	M
folP	0.263533986	0	dihydropteroate synthase	NF	NA
aroC	0.263517936	0.008787857	chorismate synthase	COG0082	E
rseB	0.263443702	0	sigma-E factor regulatory protein	NF	NA
group_5881	0.263112968	0.077436882	putative lipoprotein	COG1649	S
ugpQ	0.262746612	0.107203412	glycerophosphoryl diester phosphodiesterase	COG4781	I
katE	0.262657852	0.052823887	catalase HPII	NF	NA
group_23373	0.262428101	0.080900112	putative carbon-nitrogen hydrolase	NF	NA
moaB	0.262338096	0	molybdenum cofactor biosynthesis protein B	COG0303	H
solA	0.262158703	0.108362785	N-methyl-L-tryptophan oxidase	COG4121	J
srlQ	0.2620936	0.069274899	D-arabinose 5-phosphate isomerase	COG2905	T
rihA	0.261951201	0.046480235	pyrimidine-specific ribonucleoside hydrolase (cytidine/uridine-specific hydrolase)	NF	NA
treF	0.261757853	0.015967333	cytoplasmic trehalase	NF	NA
guaA	0.261555536	0	bifunctional GMP synthase/glutamine amidotransferase protein	COG2818	L
lctD	0.261520003	0.01800979	L-lactate dehydrogenase	COG1304	CIR
ppiB	0.261446479	0.099138035	peptidyl-prolyl cis-trans isomerase B	NF	NA
hpt	0.261353144	0	hypoxanthine-guanine phosphoribosyltransferase	COG0037	J
parC	0.261352442	0	topoisomerase IV subunit A	COG0188	L
ygfP	0.261239483	0	guanine deaminase	COG0402	FR
agaZ	0.260481715	0.072906547	putative tagatose 6-phosphate kinase	COG3444	G
icaA	0.260180252	0	putative glycosyl transferase	COG3858	D
metG	0.2600971	0.009595964	methionyl-tRNA synthetase	COG0143	J
yjdJ	0.260084051	0	acyltransferase with acyl-CoA N-acyltransferase domain	NF	NA
agaR	0.259911162	0.014553628	AgaR family transcriptional regulator	COG3444	G
parE	0.259838203	0.007256183	topoisomerase IV subunit B	NF	NA
hflK	0.259780234	0	HflK protein	NF	NA
nagZ	0.259735995	0.071946462	Beta-hexosaminidase	NF	NA
ppiC	0.259593024	0	peptidyl-prolyl cis-trans isomerase C	NF	NA
yfeY	0.259531659	0.027637005	putative lipoprotein	NF	NA
yaeB	0.259294312	0.029216858	methyltransferase	NF	NA
bisC	0.259282705	0.147290923	biotin sulfoxide reductase	COG3383	R
btuF	0.259272376	0	vitamin B12-binding protein	COG4558	P
plsB	0.259236949	0	glycerol-3-phosphate acyltransferase	COG2937	I
gfcD	0.259169793	0.021141092	putative lipoprotein	NF	NA
yggS	0.258993323	0	putative amino acid racemase	COG0325	R
rfe	0.258990092	0	undecaprenyl-phosphate alpha-N-acetylglucosaminyltransferase	NF	NA
sugE	0.258877026	0	quaternary ammonium compound-resistance protein	COG2076	V
csgF	0.258731253	0	curli production assembly/transport component	NF	NA
rplA	0.258719506	0	50S ribosomal protein L1	NF	NA
ubiE	0.25860289	0	ubiquinone/menaquinone biosynthesis methyltransferase	COG4798	R
stpA	0.258407129	0	DNA-binding protein	NF	NA
pspG	0.258346853	0	phage shock protein G	NF	NA
lpxH	0.258064421	0.049701293	UDP-2,3-diacylglucosamine hydrolase	COG2908	M
fucO	0.257925431	0	lactaldehyde reductase (propanediol oxidoreductase)	COG0371	C
yahO	0.257821098	0.039174005	protein	NF	NA
yneE	0.257788283	0.059211917	inner membrane protein	COG3781	P
cysB	0.257327974	0	HTH-type transcriptional regulator CysB	NF	NA
acpT	0.257236047	0.044417325	4'-phosphopantetheinyl transferase	NF	NA
sdaB	0.25710013	0.012406898	L-serine dehydratase 2	COG1760	E
yqjG_2	0.256916213	0.06795696	putative glutathione S-transferase	NF	NA
speD	0.256875589	0	S-adenosylmethionine decarboxylase proenzyme [contains: S-adenosylmethionine decarboxylase beta chain; S-adenosylmethionine decarboxylase alpha chain]	COG0421	E
dacC	0.256618499	0	D-alanyl-D-alanine carboxypeptidase	NF	NA
ucpA	0.256598713	0.022088108	short chain dehydrogenase	COG3347	G
fldA	0.256294224	0	flavodoxin 1	COG4635	H
gspH	0.255984153	0.166060256	type II secretion system protein H	NF	NA
poxB	0.255899974	0.023434734	pyruvate oxidase	COG3960	Q
nusA	0.255277282	0	transcription termination/antitermination factor NusA	COG0195	K
secG	0.255221992	0.126418777	preprotein translocase subunit SecG	NF	NA
hycA	0.255200787	0	formate hydrogenlyase regulatory protein	NF	NA
tsr	0.255132361	0.041865601	methyl-accepting chemotaxis protein I	COG5278	T
fusA1	0.254824199	0	translation elongation factor G	COG0050	J
yehY	0.254709378	0.100425434	ABC transporter permease	COG2113	E
ybgQ	0.254650785	0.091187448	outer membrane protein	NF	NA
rnt	0.254644848	0	ribonuclease T	NF	NA
ulaC	0.254534787	0.014639304	ascorbate-specific PTS system EIIA component	COG3414	G
dpaL	0.254396759	0	putative diaminopropionate ammonia-lyase	COG1171	E
hpcB	0.254188954	0.013092044	Homoprotocatechuate dyoxygenase	COG0179	Q
glgB	0.254139859	0	1,4-alpha-glucan-branching protein	COG3280	G
yicJ	0.253964101	0.020363172	putative carbohydrate transporter	COG2814	G
msrA	0.253844146	0.030308999	methionine sulfoxide reductase A	NF	NA
spoU	0.253724829	0.017050915	tRNA (guanosine-2'-O)-methyltransferase	NF	NA
cobU	0.253470442	0	bifunctional adenosylcobalamin biosynthesis protein [includes adenosylcobinamide kinase;adenosylcobinamide-phosphate guanylyltransferase]	NF	NA
yefM	0.253432692	0	antitoxin YefM	NF	NA
dppC	0.25335394	0	dipeptide ABC transporter permease	COG4171	V
caiC	0.253103378	0.123380769	crotonobetaine/carnitine-CoA ligase	COG4340	S
metC	0.253082832	0.063201684	cystathionine beta-lyase	NF	NA
ppdA	0.252926314	0.09833945	Prepilin peptidase-dependent protein A	COG4970	NW
glyS	0.252320757	0.033053987	glycine-tRNA synthetase, beta subunit	NF	NA
proP_3	0.252277652	0.057365114	proline/glycine betaine transporter	COG2814	G
hycF	0.251858916	0.084380635	formate hydrogenlyase subunit 6	COG2768	S
dmdA	0.251363617	0.025092526	putative aconitase	COG0065	E
yidG	0.251087055	0	inner membrane protein	NF	NA
recN	0.250691866	0	DNA repair protein	COG4637	R
rspB	0.250251837	0.09225618	dehydrogenase	COG0115	EH
eutA	0.250127573	0	ethanolamine utilization protein	COG4819	E
rluF	0.24998394	0.048824857	ribosomal large subunit pseudouridine synthase F	NF	NA
yacC	0.249976176	0	protein	NF	NA
yebE	0.249835389	0.082863774	inner membrane protein	NF	NA
yghO	0.249760188	0.076269078	DNA-binding transcriptional regulator	NF	NA
rcnR	0.249695658	0	transcriptional repressor RcnR	COG1937	K
group_23815	0.249679174	0	Stress-induced protein, KGG, repeat	NF	NA
yjfK	0.249604323	0.097809057	conserved protein, DUF2491 family	NF	NA
wcaB	0.249568795	0.034029901	putative acetyltransferase	COG0110	R
dnaQ	0.249559614	0.074930628	DNA polymerase III subunit epsilon	NF	NA
hscB	0.248899704	0.108598262	co-chaperone HscB	NF	NA
modF	0.248805743	0.050070348	putative molybdenum transport ATP-binding protein (photorepair protein PhrA)	COG4586	R
sgaB	0.248581486	0.039437271	PTS system L-ascorbate-specific transporter subunit IIB	COG3414	G
btuD	0.248429191	0	vitamin B12 ABC transporter, ATP-binding protein	COG4604	P
prc	0.247830201	0.024284444	tail-specific protease	NF	NA
glsA1	0.247558089	0.117062002	glutaminase 1	NF	NA
dbh	0.247543172	0.028951631	DNA polymerase IV	COG0389	L
ntpA	0.247482028	0.024591572	dATP pyrophosphohydrolase	COG2816	F
yfiB	0.247468108	0	outer membrane lipoprotein	COG2885	M
ygaD	0.247428293	0	competence damage-inducible protein A	COG1546	H
phnH	0.247412296	0.104594719	phosphonate metabolism protein	NF	NA
rplK	0.247209533	0	50S ribosomal protein L11	NF	NA
ybbK	0.247055557	0	protease, membrane anchored	COG2268	S
fryB	0.246747711	0.066047021	PTS system IIB component ypdH	NF	NA
treA	0.246454236	0	periplasmic trehalase	NF	NA
group_23555	0.246370565	0	membrane protein	NF	NA
pyrD	0.245972854	0.031972541	dihydroorotate dehydrogenase 2	COG0167	F
yhdP	0.245955655	0.108001988	membrane protein	COG2982	M
hcrA_2	0.245722771	0.048232176	xanthine dehydrogenase subunit XdhA	COG2080	C
macA_1	0.245638256	0.003821512	macrolide-specific efflux protein	NF	NA
yedF	0.245502482	0	SirA family protein	COG2391	R
yhhX	0.245036041	0.036381029	putative oxidoreductase	COG3494	S
ycdY	0.245011175	0.066778079	putative chaperone	COG3381	O
yiaH	0.244800227	0.101533668	putative membrane-associated acyltransferase	COG3274	M
rspA	0.24459449	0	starvation sensing protein RspA	COG4948	MR
cysC	0.24453966	0	adenosine 5-phosphosulfate kinase	COG0529	P
barA	0.244411987	0	two-component sensor kinase/response regulator	COG4999	T
rbsK	0.24423459	0.035895205	ribokinase	COG3892	G
recC	0.243913156	0.039176136	exodeoxyribonuclease V gamma subunit	COG1330	L
lacZ	0.243451288	0.137857043	beta-D-galactosidase	COG0159	E
paaC	0.243409084	0.047930525	multicomponent oxygenase/reductase subunit for phenylacetic acid degradation	COG3396	Q
tdh_2	0.243374652	0	putative zinc-binding dehydrogenase	COG0115	EH
paaH	0.243043682	0.029100533	3-hydroxyacyl-CoA dehydrogenase	COG1545	R
ulaE	0.242499874	0.031029165	L-xylulose 5-phosphate 3-epimerase	COG3622	G
purM	0.242385492	0	phosphoribosylaminoimidazole synthetase	COG0151	F
holA	0.242371488	0.051539426	DNA polymerase III subunit delta	NF	NA
ripA	0.242320774	0.086909726	AraC family transcriptional regulator	COG2169	L
fhuC	0.241847146	0.029324078	ferrichrome transport ATP-binding protein	COG4604	P
matB	0.241744703	0.07807439	fimbrillin	NF	NA
mdtM	0.241042719	0.063008439	multidrug resistance protein	COG2814	G
glpR_1	0.240555519	0	DeoR-family transcriptional regulator	COG3444	G
ompC	0.2404493	0.187641472	outer membrane porin protein C	COG3203	M
yiaV_1	0.240360545	0.076644664	HlyD-family secretion protein	NF	NA
ilvG	0.239571902	0.065639103	acetolactate synthase isozyme II large subunit	COG3960	Q
group_4580	0.239174468	0.070454058	putative acetyltransferase	COG3393	R
ccmD	0.23893901	0	heme exporter protein D (cytochrome C-type biogenesis protein)	NF	NA
citG	0.238422787	0.040124071	2-(5''-triphosphoribosyl)-3'-dephosphocoenzyme-A synthase	COG3697	HI
csiR	0.238200126	0	GntR family transcriptional regulator	COG1802	K
ychO	0.23797848	0.091693712	invasin	NF	NA
ubiX	0.237257668	0.035037898	3-octaprenyl-4-hydroxybenzoate carboxy-lyase	COG0163	H
accA	0.236767094	0	acetyl-CoA carboxylase	COG4799	I
araB	0.236472877	0.103063878	ribulokinase	COG0036	G
tnaB	0.236413115	0.018646707	low affinity tryptophan permease	NF	NA
rraA	0.236313964	0	ribonuclease activity regulator protein RraA	COG5405	O
rdoA	0.236164285	0.101541732	putative regulatory protein kinase	NF	NA
gsiB	0.236127995	0.039242621	putative binding protein yliB precursor	COG4166	E
ybiC	0.236085201	0.107907889	putative dehydrogenase	COG2055	C
sgbH	0.235887577	0.072608684	3-keto-L-gulonate-6-phosphate decarboxylase	NF	NA
ydaL	0.235469503	0.078089238	Smr domain protein	NF	NA
group_3397	0.23515516	0	SirA family protein	COG2391	R
hisA	0.235085171	0.04181792	1-(5-phosphoribosyl)-5-[(5- phosphoribosylamino)methylideneamino] imidazole-4-carboxamide isomerase	COG0106	E
nadA	0.234890849	0.10272316	quinolinate synthetase A	NF	NA
nrdH	0.234389779	0	glutaredoxin-like protein	NF	NA
yccW	0.234308462	0.077919027	putative oxidoreductase	COG3199	F
sspB	0.234255658	0.058914975	stringent starvation protein B	NF	NA
mhpA	0.23410721	0.096541847	3-(3-hydroxyphenyl)propionate hydroxylase	NF	NA
leuE	0.233609446	0.05734583	putative transport protein	NF	NA
yceG	0.233420622	0	putative aminodeoxychorismate lyase	NF	NA
flgF	0.233319376	0.08453661	flagellar basal-body rod protein FlgF	COG4787	N
dut	0.2328384	0	deoxyuridine 5'-triphosphate nucleotidohydrolase	NF	NA
yhhK	0.232734395	0.075770088	putative acetyltransferase	NF	NA
mlaB	0.232549906	0	putative anti-sigma factor antagonist	COG3113	M
ybaM	0.232413153	0	small protein involved in the cell envelope stress response	NF	NA
yfcH	0.231831164	0.058211111	NAD(P)-binding Rossmann-fold domain	COG4276	R
mdtP_2	0.231589306	0.051628569	multidrug resistance outer membrane protein	NF	NA
fadA	0.231283458	0.085861857	3-ketoacyl-CoA thiolase (fatty oxidation complex beta subunit)	COG2050	Q
flhE	0.231191714	0.119909566	flagellar protein FlhE	NF	NA
yjjG	0.230805477	0.158150669	5'-nucleotidase (nucleoside 5'-monophosphate phosphohydrolase)	COG5610	R
phpB	0.229960937	0.13599678	alpha-ribazole-5'-phosphate phosphatase	NF	NA
argI	0.229828917	0.058477425	ornithine carbamoyltransferase 1	COG0078	E
ptrA	0.229607751	0.029274087	protease III	NF	NA
cysN	0.229266975	0.026842171	sulfate adenylyltransferase	COG0529	P
group_6932	0.228874572	0.003287036	mce-like protein	NF	NA
kduI	0.228618525	0.08504263	5-keto-4-deoxyuronate isomerase	COG3717	G
allA	0.227889697	0	ureidoglycolate hydrolase	COG4266	F
ibrA	0.227785294	0.070231636	immunoglobulin-binding regulator	COG3969	R
ybiI	0.227224748	0.054039881	putative zinc ion binding protein	COG1734	J
udk	0.226954418	0	uridine kinase	NF	NA
thiL	0.2267536	0.050251082	thiamine-monophosphate kinase	COG0309	O
group_1759	0.226721714	0.136310247	frv operon regulatory protein	NF	NA
rhaD	0.226397603	0.079944632	rhamnulose-1-phosphate aldolase	COG0235	G
rcsA	0.226177897	0.094774381	colanic acid capsullar biosynthesis activation protein A	NF	NA
ydcF	0.225258977	0.093763523	conserved SAM-binding protein, DUF218 family	NF	NA
nudE	0.224862452	0	ADP compounds hydrolase	NF	NA
ypdF	0.224821243	0.134445941	aminopeptidase	COG0006	E
ppa	0.224184915	0	inorganic pyrophosphatase	COG0221	CP
hypC	0.224036819	0	hydrogenase isoenzymes formation protein	NF	NA
group_961	0.223583148	0	putative lipoprotein	NF	NA
cdd	0.223424685	0.044798867	cytidine deaminase	COG0295	F
group_23824	0.223089227	0.085679533	putative glycoprotein/receptor	NF	NA
dsbG	0.222892059	0.08298258	disulfide isomerase/thiol-disulfide oxidase	COG1651	O
trpH	0.222886307	0.045344327	putative phosphoesterase	COG1387	ER
ygcM	0.222065636	0	6-pyruvoyl tetrahydrobiopterin synthase	NF	NA
rcnA	0.222050495	0	nickel/cobalt efflux protein RcnA	COG2836	P
rluA	0.221733517	0	ribosomal large subunit pseudouridine synthase A	NF	NA
murI	0.221721306	0.084494314	glutamate racemase	COG0127	F
yphA	0.221293878	0	inner membrane protein	NF	NA
tolR	0.221233094	0	colicin import protein	NF	NA
galR	0.221218064	0.059670812	galactose operon repressor	COG1879	G
sprT	0.221127341	0	protein SprT	NF	NA
recB	0.220989107	0.065088699	exonuclease V subunit beta	NF	NA
pldB	0.220514514	0	lysophospholipase L2	COG1647	Q
[truncated: 1,530 more rows]
